# Supplementary material for: Quality by design approach identifies critical parameters driving oxygen delivery performance in vitro for perfluorocarbon based artificial oxygen carriers
Source: Sci Rep. 2021 Mar 10;11:5569. doi: 10.1038/s41598-021-84076-1 (PMC7946885; doi:10.1038/s41598-021-84076-1)
Supplement: Supplementary file 2 — Supplementary information 2. [file 41598_2021_84076_MOESM2_ESM.xlsx]

## Sheet: FMECA for Paper 
					Effect			Cause
Sev	Freq	Detect	RPN	Effect (CQA of emulsions)	Mechanism of effect	Scale-up	Unit op	Cause 1	Cause 2	Cause 3	Cause 4	Comments
5	1	3	15	droplet diameter	diameter too large (above 200 nm)		Sonication	Inappropriate processing	excipient degradation	inappropriate sonicator amplitude	amplitude too high	heat buildup, degradation of excipients-only detectable if color change or odor occurs
4	1	3	12	droplet diameter	diameter too large (above 200 nm)		Sonication	Inappropriate processing	overprocessing	inappropriate sonicator amplitude	amplitude too high	overprocessing; excipient degradation is slightly more severe
3	1	3	9	droplet diameter	diameter too large (above 200 nm)		Sonication	Inappropriate processing	underprocessing	inappropriate sonicator amplitude	amplitude too low	underprocessing; further processing can recover the batch
5	1	3	15	droplet diameter	diameter too large (above 200 nm)		Sonication	Inappropriate processing	excipient degradation	inappropriate sonication duration	duration too long	degradation of excipients; only detectable if color change or odor occurs
4	1	3	12	droplet diameter	diameter too large (above 200 nm)		Sonication	Inappropriate processing	overprocessing	inappropriate sonication duration	duration too long	overprocessing
3	1	3	9	droplet diameter	diameter too large (above 200 nm)		Sonication	Inappropriate processing	underprocessing	inappropriate sonication duration	duration too short	underprocessing
5	1	3	15	droplet diameter	diameter too large (above 200 nm)		Sonication	Inappropriate processing	excipient degradation	inappropriate heat transfer setup	heat buildup	degradation of excipients; only detectable if color change or odor occurs
3	1	5	15	droplet diameter	diameter too large (above 200 nm)		Microfluidization	Inappropriate processing	overprocessing	inappropriate regulator pressure	pressure too low	underprocessing
4	1	5	20	droplet diameter	diameter too large (above 200 nm)		Microfluidization	Inappropriate processing	underprocessing	inappropriate regulator pressure	pressure too high	overprocessing
3	1	5	15	droplet diameter	diameter too large (above 200 nm)		Microfluidization	Inappropriate processing	overprocessing	inappropriate number of passes	too few passes	underprocessing
4	1	5	20	droplet diameter	diameter too large (above 200 nm)		Microfluidization	Inappropriate processing	underprocessing	inappropriate number of passes	too many passes	overprocessing
5	1	5	25	droplet diameter	diameter too large (above 200 nm)		Microfluidization	Inappropriate processing	excipient degradation	inappropriate heat transfer setup	heat buildup
5	5	3	75	droplet diameter	diameter too large (above 200 nm)		Material dispensing & composition	inappropriate composition	droplet growth or phase separation	inappropriate oil choice		Oil properties (Vm, C∞, D, etc.) facilitate destabilization
5	5	3	75	droplet diameter	diameter too large (above 200 nm)		Material dispensing & composition	inappropriate composition	droplet growth or phase separation	inappropriate surfactant choice		surfactant properties (HLB, MW, etc.) do not facilitate emulsification
5	5	3	75	droplet diameter	diameter too large (above 200 nm)		Material dispensing & composition	inappropriate composition	droplet growth or phase separation	incompatible excipients (incompatible solubilizers)		excipients that are not miscible with one another, or do not combine properly/as expected
5	5	3	75	droplet diameter	diameter too large (above 200 nm)		Material dispensing & composition	inappropriate composition	droplet growth or phase separation	inappropriate oil:surf ratio		oil:surfactant ratio too high (not enough surfactant to sustain target droplet diameter)
5	5	3	75	droplet diameter	diameter too large (above 200 nm)		Material dispensing & composition	inappropriate composition	droplet growth or phase separation	micelle-facilitated molecular diffusion		inappropriate unadsorbed surfactant amount (excess)
5	5	3	75	droplet diameter	diameter too large (above 200 nm)		Material dispensing & composition	inappropriate composition	droplet growth or phase separation	emulsion droplets with a net charge (zeta potential) close to zero
5	5	3	75	droplet diameter	diameter too large (above 200 nm)		Material dispensing & composition	inappropriate composition	droplet growth or phase separation	salinity modifies surfactant behavior
4	5	3	60	droplet diameter	diameter too large (above 200 nm)		Material dispensing & composition	inappropriate composition	droplet growth or phase separation	inappropriate volume fraction		volume fraction too low
4	1	2	8	droplet diameter	diameter too large (above 200 nm)		Oxygenation	Inappropriate experimental conditions	droplet growth or phase separation	mechanical agitation promotes destabilization
3	2	3	18	droplet diameter	diameter too large (above 200 nm)		Material dispensing & composition	Operator error	Inaccurate dispensing
5	1	3	15	droplet diameter	diameter too small (below 100 nm)		Sonication	Inappropriate processing	excipient degradation	inappropriate sonicator amplitude	amplitude too high	degradation of excipients-only detectable if color change or odor occurs
4	1	3	12	droplet diameter	diameter too small (below 100 nm)		Sonication	Inappropriate processing	overprocessing	inappropriate sonicator amplitude	amplitude too high	overprocessing; excipient degradation is slightly more severe
5	1	3	15	droplet diameter	diameter too small (below 100 nm)		Sonication	Inappropriate processing	excipient degradation	inappropriate sonication duration	duration too long	degradation of excipients; only detectable if color change or odor occurs
4	1	3	12	droplet diameter	diameter too small (below 100 nm)		Sonication	Inappropriate processing	overprocessing	inappropriate sonication duration	duration too long	overprocessing
5	1	3	15	droplet diameter	diameter too small (below 100 nm)		Sonication	Inappropriate processing	excipient degradation	inappropriate heat transfer setup	heat buildup	degradation of excipients; only detectable if color change or odor occurs
4	1	4	16	droplet diameter	diameter too small (below 100 nm)		Microfluidization	Inappropriate processing	overprocessing	inappropriate regulator pressure	pressure too high	overprocessing
4	1	4	16	droplet diameter	diameter too small (below 100 nm)		Microfluidization	Inappropriate processing	overprocessing	inappropriate number of passes	too many passes	overprocessing
5	1	4	20	droplet diameter	diameter too small (below 100 nm)		Microfluidization	Inappropriate processing	excipient degradation	inappropriate heat transfer setup	heat buildup
4	5	2	40	droplet diameter	diameter too small (below 100 nm)		Material dispensing & composition	inappropriate composition	inappropriate oil:surf ratio	oil:surfactant ratio too low (too little oil, excess surfactant)
4	5	2	40	droplet diameter	diameter too small (below 100 nm)		Material dispensing & composition	inappropriate composition	incompatible excipients (incompatible solubilizers)	excipients that are not miscible with one another, or do not combine properly/as expected
4	5	2	40	droplet diameter	diameter too small (below 100 nm)		Material dispensing & composition	inappropriate composition	inappropriate volume fraction	volume fraction too high
5	2	4	40	droplet diameter	diameter too small (below 100 nm)		Oxygenation	Inappropriate experimental conditions	excipient partitions out of droplet	Excipient evaporation	Oxygen bubbling evaporates material	resulting in droplet shrinkage
3	2	3	18	droplet diameter	diameter too small (below 100 nm)		Material dispensing & composition	Operator error	Inaccurate dispensing
5	1	3	15	PDI	multimodal distribution (PDI > 0.2)		Sonication	Inappropriate processing	excipient degradation	inappropriate sonicator amplitude	amplitude too high	degradation of excipients-only detectable if color change or odor occurs
4	1	3	12	PDI	multimodal distribution (PDI > 0.2)		Sonication	Inappropriate processing	overprocessing	inappropriate sonicator amplitude	amplitude too high	overprocessing; excipient degradation is slightly more severe
3	1	3	9	PDI	multimodal distribution (PDI > 0.2)		Sonication	Inappropriate processing	underprocessing	inappropriate sonicator amplitude	amplitude too low	underprocessing; further processing can recover the batch
5	1	3	15	PDI	multimodal distribution (PDI > 0.2)		Sonication	Inappropriate processing	excipient degradation	inappropriate sonication duration	duration too long	degradation of excipients; only detectable if color change or odor occurs
4	1	3	12	PDI	multimodal distribution (PDI > 0.2)		Sonication	Inappropriate processing	overprocessing	inappropriate sonication duration	duration too long	overprocessing
3	1	3	9	PDI	multimodal distribution (PDI > 0.2)		Sonication	Inappropriate processing	underprocessing	inappropriate sonication duration	duration too short	underprocessing
5	1	3	15	PDI	multimodal distribution (PDI > 0.2)		Sonication	Inappropriate processing	excipient degradation	inappropriate heat transfer setup	heat buildup	degradation of excipients; only detectable if color change or odor occurs
3	1	5	15	PDI	multimodal distribution (PDI > 0.2)		Microfluidization	Inappropriate processing	underprocessing	inappropriate regulator pressure	pressure too low	underprocessing
4	1	5	20	PDI	multimodal distribution (PDI > 0.2)		Microfluidization	Inappropriate processing	overprocessing	inappropriate regulator pressure	pressure too high	overprocessing
3	1	5	15	PDI	multimodal distribution (PDI > 0.2)		Microfluidization	Inappropriate processing	underprocessing	inappropriate number of passes	too few passes	underprocessing
4	1	5	20	PDI	multimodal distribution (PDI > 0.2)		Microfluidization	Inappropriate processing	overprocessing	inappropriate number of passes	too many passes	overprocessing
5	1	5	25	PDI	multimodal distribution (PDI > 0.2)		Microfluidization	Inappropriate processing	excipient degradation	inappropriate heat transfer setup	heat buildup
4	5	3	60	PDI	multimodal distribution (PDI > 0.2)		Material dispensing & composition	inappropriate composition	droplet growth or phase separation	inappropriate oil choice		Oil properties (Vm, C∞, D, etc.) facilitate destabilization
4	5	3	60	PDI	multimodal distribution (PDI > 0.2)		Material dispensing & composition	inappropriate composition	droplet growth or phase separation	inappropriate surfactant choice		surfactant properties (HLB, MW, etc.) do not facilitate emulsification
4	5	3	60	PDI	multimodal distribution (PDI > 0.2)		Material dispensing & composition	inappropriate composition	droplet growth or phase separation	incompatible excipients (incompatible solubilizers)		excipients that are not miscible with one another, or do not combine properly/as expected
4	5	3	60	PDI	multimodal distribution (PDI > 0.2)		Material dispensing & composition	inappropriate composition	droplet growth or phase separation	inappropriate oil:surf ratio		oil:surfactant ratio too high (not enough surfactant to sustain target droplet diameter)
4	5	3	60	PDI	multimodal distribution (PDI > 0.2)		Material dispensing & composition	inappropriate composition	droplet growth or phase separation	micelle-facilitated molecular diffusion		inappropriate unadsorbed surfactant amount (excess)
4	5	3	60	PDI	multimodal distribution (PDI > 0.2)		Material dispensing & composition	inappropriate composition	droplet growth or phase separation	emulsion droplets with a net charge (zeta potential) close to zero
4	5	3	60	PDI	multimodal distribution (PDI > 0.2)		Material dispensing & composition	inappropriate composition	droplet growth or phase separation	salinity modifies surfactant behavior
4	1	2	8	PDI	multimodal distribution (PDI > 0.2)		Oxygenation	Inappropriate experimental conditions	droplet growth or phase separation	mechanical agitation promotes destabilization
5	2	4	40	PDI	multimodal distribution (PDI > 0.2)		Oxygenation	Inappropriate experimental conditions	excipient partitions out of droplet	Excipient evaporation	Oxygen bubbling evaporates material	resulting in droplet shrinkage
3	2	3	18	PDI	multimodal distribution (PDI > 0.2)		Material dispensing & composition	Operator error	Inaccurate dispensing
5	5	3	75	Zeta potential	zeta magnitude high		Material dispensing & composition	Inappropriate composition	Materials properties of the surfactant (pKa, formal charge)
5	5	3	75	Zeta potential	zeta magnitude high		Material dispensing & composition	Inappropriate composition	Materials properties of the oils (pKa, formal charge)
5	5	3	75	Zeta potential	zeta magnitude high		Material dispensing & composition	Inappropriate composition	Materials properties of the API (pKa, formal charge)
5	5	3	75	Zeta potential	zeta magnitude high		Material dispensing & composition	Inappropriate composition	Ionic strength of continuous medium
5	1	3	15	Zeta potential	zeta magnitude high		Sonication	Inappropriate processing	Material degradation	Overprocessing		High shear mechanical effects
4	1	3	12	Zeta potential	zeta magnitude high		Sonication	Inappropriate processing	Material partitioning	Agitation during processing
5	1	3	15	Zeta potential	zeta magnitude high		Sonication	Inappropriate processing	Material degradation	inappropriate heat transfer
5	1	5	25	Zeta potential	zeta magnitude high		Microfluidization	Inappropriate processing	Material degradation	Overprocessing		High shear mechanical effects
4	1	5	20	Zeta potential	zeta magnitude high		Microfluidization	Inappropriate processing	Material partitioning	Agitation during processing
5	1	5	25	Zeta potential	zeta magnitude high		Microfluidization	Inappropriate processing	Material degradation	inappropriate heat transfer
5	2	4	40	Zeta potential	zeta magnitude high		Oxygenation	Inappropriate experimental conditions	excipient partitions out of droplet	Excipient evaporation	Oxygen bubbling evaporates material
3	2	3	18	Zeta potential	zeta magnitude high		Material dispensing & composition	Operator error	Inaccurate dispensing
5	5	3	75	Zeta potential	zeta magnitude low		Material dispensing & composition	Inappropriate composition	Materials properties of the surfactant (pKa, formal charge)
5	5	3	75	Zeta potential	zeta magnitude low		Material dispensing & composition	Inappropriate composition	Materials properties of the oils (pKa, formal charge)
5	5	3	75	Zeta potential	zeta magnitude low		Material dispensing & composition	Inappropriate composition	Materials properties of the API (pKa, formal charge)
5	5	3	75	Zeta potential	zeta magnitude low		Material dispensing & composition	Inappropriate composition	Ionic strength of continuous medium
5	1	3	15	Zeta potential	zeta magnitude low		Sonication	Inappropriate processing	Material degradation	overprocessing		High shear mechanical effects
4	1	3	12	Zeta potential	zeta magnitude low		Sonication	Inappropriate processing	Material partitioning	agitation during processing
5	1	3	15	Zeta potential	zeta magnitude low		Sonication	Inappropriate processing	Material degradation	inappropriate heat transfer
5	1	5	25	Zeta potential	zeta magnitude low		Microfluidization	Inappropriate processing	Material degradation	overprocessing		High shear mechanical effects
4	1	5	20	Zeta potential	zeta magnitude low		Microfluidization	Inappropriate processing	Material partitioning	agitation during processing
5	1	5	25	Zeta potential	zeta magnitude low		Microfluidization	Inappropriate processing	Material degradation	inappropriate heat transfer
5	2	4	40	Zeta potential	zeta magnitude low		Oxygenation	Inappropriate experimental conditions	excipient partitions out of droplet	Excipient evaporation	Oxygen bubbling evaporates material
3	2	3	18	Zeta potential	zeta magnitude low		Material dispensing & composition	Operator error	Inaccurate dispensing
3	1	3	9	diameter change after filtration	diameter change out of spec (>10%)		Material dispensing & composition	inappropriate composition	insufficient surfacant concentration	large droplets removed during filtration, decreasing diameter
3	1	3	9	diameter change after filtration	diameter change out of spec (>10%)		Material dispensing & composition	inappropriate composition	excessive oil/solubilizer(s) concentration	large droplets removed during filtration, decreasing diameter
3	1	3	9	diameter change after filtration	diameter change out of spec (>10%)		Material dispensing & composition	inappropriate composition	incompatible excipients (incompatible solubilizers)	large droplets removed during filtration, decreasing diameter
3	1	3	9	diameter change after filtration	diameter change out of spec (>10%)		Material dispensing & composition	inappropriate composition	droplet growth or phase separation	emulsion droplets with a net charge close to zero
3	1	3	9	diameter change after filtration	diameter change out of spec (>10%)		Material dispensing & composition	Operator error	Inaccurate dispensing
3	1	3	9	diameter change after filtration	diameter change out of spec (>10%)		Sonication	Inappropriate processing	overprocessing	inappropriate sonication duration	duration too long
3	1	3	9	diameter change after filtration	diameter change out of spec (>10%)		Sonication	Inappropriate processing	overprocessing	inappropriate sonicator amplitude	amplitude too high
3	1	3	9	diameter change after filtration	diameter change out of spec (>10%)		Sonication	Inappropriate processing	underprocessing	inappropriate sonicator amplitude	amplitude too low
3	1	3	9	diameter change after filtration	diameter change out of spec (>10%)		Sonication	Inappropriate processing	underprocessing	inappropriate sonication duration	duration too short
3	1	3	9	diameter change after filtration	diameter change out of spec (>10%)		Microfluidization	Inappropriate processing	overprocessing	inappropriate number of passes	too many passes
3	1	3	9	diameter change after filtration	diameter change out of spec (>10%)		Microfluidization	Inappropriate processing	overprocessing	inappropriate regulator pressure	pressure too high
3	1	3	9	diameter change after filtration	diameter change out of spec (>10%)		Microfluidization	Inappropriate processing	underprocessing	inappropriate number of passes	too few passes
3	1	3	9	diameter change after filtration	diameter change out of spec (>10%)		Microfluidization	Inappropriate processing	underprocessing	inappropriate regulator pressure	pressure too low
3	1	3	9	PDI after filtration	multimodal distribution (PDI > 0.2)		Filtration	inappropriate composition	droplet aggregation and coalescence	increased pressure upon filtration decreases emulsion droplet stability
3	1	3	9	PDI after filtration	multimodal distribution (PDI > 0.2)		Filtration		phase separation/droplet aggregation	incompatible filter strips surfactants from oil/water interface
3	1	3	9	diameter change after centrifugation	diameter change out of spec (>10%)		Material dispensing & composition	inappropriate composition	insufficient surfacant concentration	large droplets removed during filtration, decreasing diameter
3	1	3	9	diameter change after centrifugation	diameter change out of spec (>10%)		Material dispensing & composition	inappropriate composition	excessive oil/solubilizer(s) concentration	large droplets removed during filtration, decreasing diameter
3	1	3	9	diameter change after centrifugation	diameter change out of spec (>10%)		Material dispensing & composition	inappropriate composition	incompatible excipients (incompatible solubilizers)	large droplets removed during filtration, decreasing diameter
3	1	3	9	diameter change after centrifugation	diameter change out of spec (>10%)		Material dispensing & composition	inappropriate composition	droplet growth or phase separation	emulsion droplets with a net charge close to zero
3	1	3	9	diameter change after centrifugation	diameter change out of spec (>10%)		Material dispensing & composition	inappropriate composition	droplet growth or phase separation	inappropriate oil:surf ratio
3	1	3	9	diameter change after centrifugation	diameter change out of spec (>10%)		Material dispensing & composition	inappropriate composition	droplet growth or phase separation	incompatible excipients (incompatible solubilizers)
3	1	3	9	diameter change after centrifugation	diameter change out of spec (>10%)		Material dispensing & composition	inappropriate composition	droplet growth or phase separation	emulsion droplets with a net charge (zeta potential) close to zero
3	1	3	9	diameter change after centrifugation	diameter change out of spec (>10%)		Material dispensing & composition	inappropriate composition	droplet growth or phase separation	inappropriate oil choice
3	1	3	9	diameter change after centrifugation	diameter change out of spec (>10%)		Material dispensing & composition	inappropriate composition	droplet growth or phase separation	inappropriate surfactant choice
3	1	3	9	diameter change after centrifugation	diameter change out of spec (>10%)		Material dispensing & composition	inappropriate composition	droplet growth or phase separation	micelle-facilitated molecular diffusion
3	1	3	9	diameter change after centrifugation	diameter change out of spec (>10%)		Material dispensing & composition	inappropriate composition	droplet growth or phase separation	salinity modifies surfactant behavior
3	1	3	9	diameter change after centrifugation	diameter change out of spec (>10%)		Material dispensing & composition	inappropriate composition	excipient degradation	heat exposure
3	1	3	9	diameter change after centrifugation	diameter change out of spec (>10%)		Material dispensing & composition	Operator error	Inaccurate dispensing
3	1	3	9	diameter change after centrifugation	diameter change out of spec (>10%)		Sonication	inappropriate processing	inappropriate sonicator amplitude	excipient degradation	amplitude too high
3	1	3	9	diameter change after centrifugation	diameter change out of spec (>10%)		Sonication	inappropriate processing	inappropriate sonicator amplitude	overprocessing	amplitude too high
3	1	3	9	diameter change after centrifugation	diameter change out of spec (>10%)		Sonication	inappropriate processing	inappropriate sonicator amplitude	underprocessing	amplitude too low
3	1	3	9	diameter change after centrifugation	diameter change out of spec (>10%)		Sonication	inappropriate processing	inappropriate sonication duration	excipient degradation	duration too long
3	1	3	9	diameter change after centrifugation	diameter change out of spec (>10%)		Sonication	inappropriate processing	inappropriate sonication duration	overprocessing	duration too long
3	1	3	9	diameter change after centrifugation	diameter change out of spec (>10%)		Sonication	inappropriate processing	inappropriate sonication duration	underprocessing	duration too short
3	1	3	9	diameter change after centrifugation	diameter change out of spec (>10%)		Sonication	inappropriate processing	inappropriate heat transfer setup	excipient degradation	heat buildup
3	1	3	9	diameter change after centrifugation	diameter change out of spec (>10%)		Microfluidization	inappropriate processing	inappropriate regulator pressure	overprocessing	pressure too low
3	1	3	9	diameter change after centrifugation	diameter change out of spec (>10%)		Microfluidization	inappropriate processing	inappropriate regulator pressure	underprocessing	pressure too high
3	1	3	9	diameter change after centrifugation	diameter change out of spec (>10%)		Microfluidization	inappropriate processing	inappropriate number of passes	overprocessing	too few passes
3	1	3	9	diameter change after centrifugation	diameter change out of spec (>10%)		Microfluidization	inappropriate processing	inappropriate number of passes	underprocessing	too many passes
3	1	3	9	diameter change after centrifugation	diameter change out of spec (>10%)		Microfluidization	inappropriate processing	inappropriate heat transfer setup	excipient degradation	heat buildup
3	1	3	9	PDI after centrifugation	multimodal distribution (PDI > 0.2)		Material dispensing & composition	inappropriate composition	droplet growth or phase separation	inappropriate oil:surf ratio
3	1	3	9	PDI after centrifugation	multimodal distribution (PDI > 0.2)		Material dispensing & composition	inappropriate composition	droplet growth or phase separation	incompatible excipients (incompatible solubilizers)
3	1	3	9	PDI after centrifugation	multimodal distribution (PDI > 0.2)		Material dispensing & composition	inappropriate composition	droplet growth or phase separation	emulsion droplets with a net charge (zeta potential) close to zero
3	1	3	9	PDI after centrifugation	multimodal distribution (PDI > 0.2)		Material dispensing & composition	inappropriate composition	droplet growth or phase separation	inappropriate oil choice
3	1	3	9	PDI after centrifugation	multimodal distribution (PDI > 0.2)		Material dispensing & composition	inappropriate composition	droplet growth or phase separation	inappropriate surfactant choice
3	1	3	9	PDI after centrifugation	multimodal distribution (PDI > 0.2)		Material dispensing & composition	inappropriate composition	droplet growth or phase separation	micelle-facilitated molecular diffusion
3	1	3	9	PDI after centrifugation	multimodal distribution (PDI > 0.2)		Material dispensing & composition	inappropriate composition	droplet growth or phase separation	salinity modifies surfactant behavior
3	1	3	9	PDI after centrifugation	multimodal distribution (PDI > 0.2)		Material dispensing & composition	inappropriate composition	excipient degradation	heat exposure
3	1	3	9	PDI after centrifugation	multimodal distribution (PDI > 0.2)		Material dispensing & composition	Operator error	Inaccurate dispensing
3	1	3	9	PDI after centrifugation	multimodal distribution (PDI > 0.2)		Sonication	inappropriate processing	inappropriate sonicator amplitude	excipient degradation	amplitude too high
3	1	3	9	PDI after centrifugation	multimodal distribution (PDI > 0.2)		Sonication	inappropriate processing	inappropriate sonicator amplitude	overprocessing	amplitude too high
3	1	3	9	PDI after centrifugation	multimodal distribution (PDI > 0.2)		Sonication	inappropriate processing	inappropriate sonicator amplitude	underprocessing	amplitude too low
3	1	3	9	PDI after centrifugation	multimodal distribution (PDI > 0.2)		Sonication	inappropriate processing	inappropriate sonication duration	excipient degradation	duration too long
3	1	3	9	PDI after centrifugation	multimodal distribution (PDI > 0.2)		Sonication	inappropriate processing	inappropriate sonication duration	overprocessing	duration too long
3	1	3	9	PDI after centrifugation	multimodal distribution (PDI > 0.2)		Sonication	inappropriate processing	inappropriate sonication duration	underprocessing	duration too short
3	1	3	9	PDI after centrifugation	multimodal distribution (PDI > 0.2)		Sonication	inappropriate processing	inappropriate heat transfer setup	excipient degradation	heat buildup
3	1	3	9	PDI after centrifugation	multimodal distribution (PDI > 0.2)		Microfluidization	inappropriate processing	inappropriate regulator pressure	overprocessing	pressure too low
3	1	3	9	PDI after centrifugation	multimodal distribution (PDI > 0.2)		Microfluidization	inappropriate processing	inappropriate regulator pressure	underprocessing	pressure too high
3	1	3	9	PDI after centrifugation	multimodal distribution (PDI > 0.2)		Microfluidization	inappropriate processing	inappropriate number of passes	overprocessing	too few passes
3	1	3	9	PDI after centrifugation	multimodal distribution (PDI > 0.2)		Microfluidization	inappropriate processing	inappropriate number of passes	underprocessing	too many passes
3	1	3	9	PDI after centrifugation	multimodal distribution (PDI > 0.2)		Microfluidization	inappropriate processing	inappropriate heat transfer setup	excipient degradation	heat buildup
5	5	3	75	diameter change after thermal stability	diameter change out of spec (>20%)		Material dispensing & composition	inappropriate composition	droplet growth or phase separation	inappropriate oil:surf ratio		oil:surfactant ratio too high (not enough surfactant to sustain target droplet diameter)
5	5	3	75	diameter change after thermal stability	diameter change out of spec (>20%)		Material dispensing & composition	inappropriate composition	droplet growth or phase separation	incompatible excipients (incompatible solubilizers)		excipients that are not miscible with one another, or do not combine properly/as expected
5	5	3	75	diameter change after thermal stability	diameter change out of spec (>20%)		Material dispensing & composition	inappropriate composition	droplet growth or phase separation	emulsion droplets with a net charge (zeta potential) close to zero
5	5	3	75	diameter change after thermal stability	diameter change out of spec (>20%)		Material dispensing & composition	inappropriate composition	droplet growth or phase separation	inappropriate oil choice		Oil material properties (Vm, C∞, D, etc.) facilitate destabilization
5	5	3	75	diameter change after thermal stability	diameter change out of spec (>20%)		Material dispensing & composition	inappropriate composition	droplet growth or phase separation	inappropriate surfactant choice		surfactant properties (HLB, MW, etc.) do not facilitate emulsification
5	5	3	75	diameter change after thermal stability	diameter change out of spec (>20%)		Material dispensing & composition	inappropriate composition	droplet growth or phase separation	micelle-facilitated molecular diffusion		inappropriate unadsorbed surfactant amount (excess)
5	5	3	75	diameter change after thermal stability	diameter change out of spec (>20%)		Material dispensing & composition	inappropriate composition	droplet growth or phase separation	salinity modifies surfactant behavior
5	5	3	75	diameter change after thermal stability	diameter change out of spec (>20%)		Material dispensing & composition	inappropriate composition	excipient degradation	heat exposure
3	2	3	18	diameter change after thermal stability	diameter change out of spec (>20%)		Material dispensing & composition	Operator error	Inaccurate dispensing
5	1	3	15	diameter change after thermal stability	diameter change out of spec (>20%)		Sonication	inappropriate processing	inappropriate sonicator amplitude	excipient degradation	amplitude too high
4	1	3	12	diameter change after thermal stability	diameter change out of spec (>20%)		Sonication	inappropriate processing	inappropriate sonicator amplitude	overprocessing	amplitude too high
3	1	3	9	diameter change after thermal stability	diameter change out of spec (>20%)		Sonication	inappropriate processing	inappropriate sonicator amplitude	underprocessing	amplitude too low
5	1	3	15	diameter change after thermal stability	diameter change out of spec (>20%)		Sonication	inappropriate processing	inappropriate sonication duration	excipient degradation	duration too long
4	1	3	12	diameter change after thermal stability	diameter change out of spec (>20%)		Sonication	inappropriate processing	inappropriate sonication duration	overprocessing	duration too long
3	1	3	9	diameter change after thermal stability	diameter change out of spec (>20%)		Sonication	inappropriate processing	inappropriate sonication duration	underprocessing	duration too short
5	1	3	15	diameter change after thermal stability	diameter change out of spec (>20%)		Sonication	inappropriate processing	inappropriate heat transfer setup	excipient degradation	heat buildup
3	1	5	15	diameter change after thermal stability	diameter change out of spec (>20%)		Microfluidization	inappropriate processing	inappropriate regulator pressure	overprocessing	pressure too low
4	1	5	20	diameter change after thermal stability	diameter change out of spec (>20%)		Microfluidization	inappropriate processing	inappropriate regulator pressure	underprocessing	pressure too high
3	1	5	15	diameter change after thermal stability	diameter change out of spec (>20%)		Microfluidization	inappropriate processing	inappropriate number of passes	overprocessing	too few passes
4	1	5	20	diameter change after thermal stability	diameter change out of spec (>20%)		Microfluidization	inappropriate processing	inappropriate number of passes	underprocessing	too many passes
5	1	5	25	diameter change after thermal stability	diameter change out of spec (>20%)		Microfluidization	inappropriate processing	inappropriate heat transfer setup	excipient degradation	heat buildup
4	5	3	60	PDI after thermal stability	multimodal distribution (PDI > 0.2)		Material dispensing & composition	inappropriate composition	droplet growth or phase separation	inappropriate oil:surf ratio		oil:surfactant ratio too high (not enough surfactant to sustain target droplet diameter)
4	5	3	60	PDI after thermal stability	multimodal distribution (PDI > 0.2)		Material dispensing & composition	inappropriate composition	droplet growth or phase separation	incompatible excipients (incompatible solubilizers)		excipients that are not miscible with one another, or do not combine properly/as expected
4	5	3	60	PDI after thermal stability	multimodal distribution (PDI > 0.2)		Material dispensing & composition	inappropriate composition	droplet growth or phase separation	emulsion droplets with a net charge (zeta potential) close to zero
4	5	3	60	PDI after thermal stability	multimodal distribution (PDI > 0.2)		Material dispensing & composition	inappropriate composition	droplet growth or phase separation	inappropriate oil choice		Oil material properties (Vm, C∞, D, etc.) facilitate destabilization
4	5	3	60	PDI after thermal stability	multimodal distribution (PDI > 0.2)		Material dispensing & composition	inappropriate composition	droplet growth or phase separation	inappropriate surfactant choice		surfactant properties (HLB, MW, etc.) do not facilitate emulsification
4	5	3	60	PDI after thermal stability	multimodal distribution (PDI > 0.2)		Material dispensing & composition	inappropriate composition	droplet growth or phase separation	micelle-facilitated molecular diffusion		inappropriate unadsorbed surfactant amount (excess)
4	5	3	60	PDI after thermal stability	multimodal distribution (PDI > 0.2)		Material dispensing & composition	inappropriate composition	droplet growth or phase separation	salinity modifies surfactant behavior
4	5	3	60	PDI after thermal stability	multimodal distribution (PDI > 0.2)		Material dispensing & composition	inappropriate composition	excipient degradation	heat exposure
3	2	3	18	PDI after thermal stability	multimodal distribution (PDI > 0.2)		Material dispensing & composition	Operator error	Inaccurate dispensing
5	1	3	15	PDI after thermal stability	multimodal distribution (PDI > 0.2)		Sonication	inappropriate processing	inappropriate sonicator amplitude	excipient degradation	amplitude too high
4	1	3	12	PDI after thermal stability	multimodal distribution (PDI > 0.2)		Sonication	inappropriate processing	inappropriate sonicator amplitude	overprocessing	amplitude too high
3	1	3	9	PDI after thermal stability	multimodal distribution (PDI > 0.2)		Sonication	inappropriate processing	inappropriate sonicator amplitude	underprocessing	amplitude too low
5	1	3	15	PDI after thermal stability	multimodal distribution (PDI > 0.2)		Sonication	inappropriate processing	inappropriate sonication duration	excipient degradation	duration too long
4	1	3	12	PDI after thermal stability	multimodal distribution (PDI > 0.2)		Sonication	inappropriate processing	inappropriate sonication duration	overprocessing	duration too long
3	1	3	9	PDI after thermal stability	multimodal distribution (PDI > 0.2)		Sonication	inappropriate processing	inappropriate sonication duration	underprocessing	duration too short
5	1	3	15	PDI after thermal stability	multimodal distribution (PDI > 0.2)		Sonication	inappropriate processing	inappropriate heat transfer setup	excipient degradation	heat buildup
3	1	5	15	PDI after thermal stability	multimodal distribution (PDI > 0.2)		Microfluidization	inappropriate processing	inappropriate regulator pressure	overprocessing	pressure too low
4	1	5	20	PDI after thermal stability	multimodal distribution (PDI > 0.2)		Microfluidization	inappropriate processing	inappropriate regulator pressure	underprocessing	pressure too high
3	1	5	15	PDI after thermal stability	multimodal distribution (PDI > 0.2)		Microfluidization	inappropriate processing	inappropriate number of passes	overprocessing	too few passes
4	1	5	20	PDI after thermal stability	multimodal distribution (PDI > 0.2)		Microfluidization	inappropriate processing	inappropriate number of passes	underprocessing	too many passes
5	1	5	25	PDI after thermal stability	multimodal distribution (PDI > 0.2)		Microfluidization	inappropriate processing	inappropriate heat transfer setup	excipient degradation	heat buildup
5	5	3	75	Day 30 diameter change	diameter change out of spec (>20%)		Material dispensing & composition	inappropriate composition	droplet growth or phase separation	inappropriate oil:surf ratio		oil:surfactant ratio too high (not enough surfactant to sustain target droplet diameter)
5	5	3	75	Day 30 diameter change	diameter change out of spec (>20%)		Material dispensing & composition	inappropriate composition	droplet growth or phase separation	incompatible excipients (incompatible solubilizers)		excipients that are not miscible with one another, or do not combine properly/as expected
5	5	3	75	Day 30 diameter change	diameter change out of spec (>20%)		Material dispensing & composition	inappropriate composition	droplet growth or phase separation	emulsion droplets with a net charge (zeta potential) close to zero
5	5	3	75	Day 30 diameter change	diameter change out of spec (>20%)		Material dispensing & composition	inappropriate composition	droplet growth or phase separation	inappropriate oil choice		Oil material properties (Vm, C∞, D, etc.) facilitate destabilization
5	5	3	75	Day 30 diameter change	diameter change out of spec (>20%)		Material dispensing & composition	inappropriate composition	droplet growth or phase separation	inappropriate surfactant choice		surfactant properties (HLB, MW, etc.) do not facilitate emulsification
5	5	3	75	Day 30 diameter change	diameter change out of spec (>20%)		Material dispensing & composition	inappropriate composition	droplet growth or phase separation	micelle-facilitated molecular diffusion		inappropriate unadsorbed surfactant amount (excess)
5	5	3	75	Day 30 diameter change	diameter change out of spec (>20%)		Material dispensing & composition	inappropriate composition	droplet growth or phase separation	salinity modifies surfactant behavior
5	5	3	75	Day 30 diameter change	diameter change out of spec (>20%)		Material dispensing & composition	inappropriate composition	excipient degradation	heat exposure
3	2	3	18	Day 30 diameter change	diameter change out of spec (>20%)		Material dispensing & composition	Operator error	Inaccurate dispensing
5	1	3	15	Day 30 diameter change	diameter change out of spec (>20%)		Sonication	inappropriate processing	inappropriate sonicator amplitude	excipient degradation	amplitude too high
4	1	3	12	Day 30 diameter change	diameter change out of spec (>20%)		Sonication	inappropriate processing	inappropriate sonicator amplitude	overprocessing	amplitude too high
3	1	3	9	Day 30 diameter change	diameter change out of spec (>20%)		Sonication	inappropriate processing	inappropriate sonicator amplitude	underprocessing	amplitude too low
5	1	3	15	Day 30 diameter change	diameter change out of spec (>20%)		Sonication	inappropriate processing	inappropriate sonication duration	excipient degradation	duration too long
4	1	3	12	Day 30 diameter change	diameter change out of spec (>20%)		Sonication	inappropriate processing	inappropriate sonication duration	overprocessing	duration too long
3	1	3	9	Day 30 diameter change	diameter change out of spec (>20%)		Sonication	inappropriate processing	inappropriate sonication duration	underprocessing	duration too short
5	1	3	15	Day 30 diameter change	diameter change out of spec (>20%)		Sonication	inappropriate processing	inappropriate heat transfer setup	excipient degradation	heat buildup
3	1	5	15	Day 30 diameter change	diameter change out of spec (>20%)		Microfluidization	inappropriate processing	inappropriate regulator pressure	overprocessing	pressure too low
4	1	5	20	Day 30 diameter change	diameter change out of spec (>20%)		Microfluidization	inappropriate processing	inappropriate regulator pressure	underprocessing	pressure too high
3	1	5	15	Day 30 diameter change	diameter change out of spec (>20%)		Microfluidization	inappropriate processing	inappropriate number of passes	overprocessing	too few passes
4	1	5	20	Day 30 diameter change	diameter change out of spec (>20%)		Microfluidization	inappropriate processing	inappropriate number of passes	underprocessing	too many passes
5	1	5	25	Day 30 diameter change	diameter change out of spec (>20%)		Microfluidization	inappropriate processing	inappropriate heat transfer setup	excipient degradation	heat buildup
4	5	3	60	Day 30 PDI	multimodal distribution (PDI > 0.2)		Material dispensing & composition	inappropriate composition	droplet growth or phase separation	inappropriate oil:surf ratio		oil:surfactant ratio too high (not enough surfactant to sustain target droplet diameter)
4	5	3	60	Day 30 PDI	multimodal distribution (PDI > 0.2)		Material dispensing & composition	inappropriate composition	droplet growth or phase separation	incompatible excipients (incompatible solubilizers)		excipients that are not miscible with one another, or do not combine properly/as expected
4	5	3	60	Day 30 PDI	multimodal distribution (PDI > 0.2)		Material dispensing & composition	inappropriate composition	droplet growth or phase separation	emulsion droplets with a net charge (zeta potential) close to zero
4	5	3	60	Day 30 PDI	multimodal distribution (PDI > 0.2)		Material dispensing & composition	inappropriate composition	droplet growth or phase separation	inappropriate oil choice		Oil material properties (Vm, C∞, D, etc.) facilitate destabilization
4	5	3	60	Day 30 PDI	multimodal distribution (PDI > 0.2)		Material dispensing & composition	inappropriate composition	droplet growth or phase separation	inappropriate surfactant choice		surfactant properties (HLB, MW, etc.) do not facilitate emulsification
4	5	3	60	Day 30 PDI	multimodal distribution (PDI > 0.2)		Material dispensing & composition	inappropriate composition	droplet growth or phase separation	micelle-facilitated molecular diffusion		inappropriate unadsorbed surfactant amount (excess)
4	5	3	60	Day 30 PDI	multimodal distribution (PDI > 0.2)		Material dispensing & composition	inappropriate composition	droplet growth or phase separation	salinity modifies surfactant behavior
4	5	3	60	Day 30 PDI	multimodal distribution (PDI > 0.2)		Material dispensing & composition	inappropriate composition	excipient degradation	heat exposure
3	2	3	18	Day 30 PDI	multimodal distribution (PDI > 0.2)		Material dispensing & composition	Operator error	Inaccurate dispensing
5	1	3	15	Day 30 PDI	multimodal distribution (PDI > 0.2)		Sonication	inappropriate processing	inappropriate sonicator amplitude	excipient degradation	amplitude too high
4	1	3	12	Day 30 PDI	multimodal distribution (PDI > 0.2)		Sonication	inappropriate processing	inappropriate sonicator amplitude	overprocessing	amplitude too high
3	1	3	9	Day 30 PDI	multimodal distribution (PDI > 0.2)		Sonication	inappropriate processing	inappropriate sonicator amplitude	underprocessing	amplitude too low
5	1	3	15	Day 30 PDI	multimodal distribution (PDI > 0.2)		Sonication	inappropriate processing	inappropriate sonication duration	excipient degradation	duration too long
4	1	3	12	Day 30 PDI	multimodal distribution (PDI > 0.2)		Sonication	inappropriate processing	inappropriate sonication duration	overprocessing	duration too long
3	1	3	9	Day 30 PDI	multimodal distribution (PDI > 0.2)		Sonication	inappropriate processing	inappropriate sonication duration	underprocessing	duration too short
5	1	3	15	Day 30 PDI	multimodal distribution (PDI > 0.2)		Sonication	inappropriate processing	inappropriate heat transfer setup	excipient degradation	heat buildup
3	1	5	15	Day 30 PDI	multimodal distribution (PDI > 0.2)		Microfluidization	inappropriate processing	inappropriate regulator pressure	overprocessing	pressure too low
4	1	5	20	Day 30 PDI	multimodal distribution (PDI > 0.2)		Microfluidization	inappropriate processing	inappropriate regulator pressure	underprocessing	pressure too high
3	1	5	15	Day 30 PDI	multimodal distribution (PDI > 0.2)		Microfluidization	inappropriate processing	inappropriate number of passes	overprocessing	too few passes
4	1	5	20	Day 30 PDI	multimodal distribution (PDI > 0.2)		Microfluidization	inappropriate processing	inappropriate number of passes	underprocessing	too many passes
5	1	5	25	Day 30 PDI	multimodal distribution (PDI > 0.2)		Microfluidization	inappropriate processing	inappropriate heat transfer setup	excipient degradation	heat buildup
3	5	1	15	Viscosity	viscocity too high		Material dispensing & composition	inappropriate composition	inappropriate oil choice	Oil material properties display strong resistance flow
3	5	1	15	Viscosity	viscocity too high		Material dispensing & composition	inappropriate composition	inappropriate oil amount	oil present in excess		HC:PFC ratio too high; HC:solubilizer ratio too high
3	5	1	15	Viscosity	viscocity too high		Material dispensing & composition	inappropriate composition	inappropriate oil amount	volume fraction too high
3	5	1	15	Viscosity	viscocity too high		Material dispensing & composition	inappropriate composition	inappropriate surfactant choice	surfactant properties display strong resistance flow
3	3	1	9	Viscosity	viscocity too high		Material dispensing & composition	inappropriate composition	inappropriate surfactant amount	surfactant present in excess		surfactant displays micellar swelling (e.g. thermo-responsive properties) under certain conditions
3	5	1	15	Viscosity	viscocity too high		Material dispensing & composition	inappropriate composition	inappropriate volume fraction	volume fraction too high		regardless of liquid viscosities, known effect of vol fraction exists
4	5	3	60	Viscosity	viscocity too high		Material dispensing & composition	inappropriate composition	inappropriate oil choice	Oil properties (Vm, C∞, D, etc.) facilitate destabilization	droplet growth or phase separation
4	5	3	60	Viscosity	viscocity too high		Material dispensing & composition	inappropriate composition	inappropriate surfactant choice	surfactant properties (HLB, MW, etc.) do not facilitate emulsification
4	5	3	60	Viscosity	viscocity too high		Material dispensing & composition	inappropriate composition	incompatible excipients (incompatible solubilizers)	inappropriate excipient selection	droplet growth or phase separation
4	5	3	60	Viscosity	viscocity too high		Material dispensing & composition	inappropriate composition	inappropriate oil:surf ratio	oil:surfactant ratio too high (not enough surfactant to sustain target droplet diameter)	droplet growth or phase separation
4	5	3	60	Viscosity	viscocity too high		Material dispensing & composition	inappropriate composition	inappropriate unadsorbed surfactant amount (excess)	micelle-facilitated molecular diffusion	droplet growth or phase separation
4	5	3	60	Viscosity	viscocity too high		Material dispensing & composition	inappropriate composition	droplet growth or phase separation	emulsion droplets with a net charge (zeta potential) close to zero
3	2	3	18	Viscosity	viscocity too high		Material dispensing & composition	Operator error	Inaccurate dispensing
5	1	3	15	Viscosity	viscocity too high		Sonication	inappropriate processing	inappropriate sonicator amplitude	excipient degradation	amplitude too high
4	1	3	12	Viscosity	viscocity too high		Sonication	inappropriate processing	inappropriate sonicator amplitude	overprocessing	amplitude too high
3	1	3	9	Viscosity	viscocity too high		Sonication	inappropriate processing	inappropriate sonicator amplitude	underprocessing	amplitude too low
5	1	3	15	Viscosity	viscocity too high		Sonication	inappropriate processing	inappropriate sonication duration	excipient degradation	duration too long
4	1	3	12	Viscosity	viscocity too high		Sonication	inappropriate processing	inappropriate sonication duration	overprocessing	duration too long
3	1	3	9	Viscosity	viscocity too high		Sonication	inappropriate processing	inappropriate sonication duration	underprocessing	duration too short
5	1	3	15	Viscosity	viscocity too high		Sonication	inappropriate processing	inappropriate heat transfer setup	excipient degradation	heat buildup
3	1	5	15	Viscosity	viscocity too high		Microfluidization	inappropriate processing	inappropriate regulator pressure	overprocessing	pressure too low
4	1	5	20	Viscosity	viscocity too high		Microfluidization	inappropriate processing	inappropriate regulator pressure	underprocessing	pressure too high
3	1	5	15	Viscosity	viscocity too high		Microfluidization	inappropriate processing	inappropriate number of passes	overprocessing	too few passes
4	1	5	20	Viscosity	viscocity too high		Microfluidization	inappropriate processing	inappropriate number of passes	underprocessing	too many passes
5	1	5	25	Viscosity	viscocity too high		Microfluidization	inappropriate processing	inappropriate heat transfer setup	excipient degradation	heat buildup
1	5	1	5	Viscosity	viscocity too low		Material dispensing & composition	inappropriate composition	inappropriate oil choice	Oil material properties display weak resistance to flow
1	5	1	5	Viscosity	viscocity too low		Material dispensing & composition	inappropriate composition	inappropriate surfactant choice	surfactant properties display weak resistance to flow
1	5	1	5	Viscosity	viscocity too low		Material dispensing & composition	inappropriate composition	inappropriate volume fraction	volume fraction too high
4	5	3	60	Viscosity	viscocity too low		Material dispensing & composition	inappropriate composition	inappropriate oil choice	Oil properties (Vm, C∞, D, etc.) facilitate destabilization	droplet growth or phase separation
4	5	3	60	Viscosity	viscocity too low		Material dispensing & composition	inappropriate composition	inappropriate surfactant choice	surfactant properties (HLB, MW, etc.) do not facilitate emulsification
4	5	3	60	Viscosity	viscocity too low		Material dispensing & composition	inappropriate composition	incompatible excipients (incompatible solubilizers)	inappropriate excipient selection	droplet growth or phase separation
4	5	3	60	Viscosity	viscocity too low		Material dispensing & composition	inappropriate composition	inappropriate oil:surf ratio	oil:surfactant ratio too high (not enough surfactant to sustain target droplet diameter)	droplet growth or phase separation
4	5	3	60	Viscosity	viscocity too low		Material dispensing & composition	inappropriate composition	inappropriate unadsorbed surfactant amount (excess)	micelle-facilitated molecular diffusion	droplet growth or phase separation
4	5	3	60	Viscosity	viscocity too low		Material dispensing & composition	inappropriate composition	droplet growth or phase separation	emulsion droplets with a net charge (zeta potential) close to zero
3	2	3	18	Viscosity	viscocity too low		Material dispensing & composition	Operator error	Inaccurate dispensing
5	1	3	15	Viscosity	viscocity too low		Sonication	inappropriate processing	inappropriate sonicator amplitude	excipient degradation	amplitude too high
4	1	3	12	Viscosity	viscocity too low		Sonication	inappropriate processing	inappropriate sonicator amplitude	overprocessing	amplitude too high
3	1	3	9	Viscosity	viscocity too low		Sonication	inappropriate processing	inappropriate sonicator amplitude	underprocessing	amplitude too low
5	1	3	15	Viscosity	viscocity too low		Sonication	inappropriate processing	inappropriate sonication duration	excipient degradation	duration too long
4	1	3	12	Viscosity	viscocity too low		Sonication	inappropriate processing	inappropriate sonication duration	overprocessing	duration too long
3	1	3	9	Viscosity	viscocity too low		Sonication	inappropriate processing	inappropriate sonication duration	underprocessing	duration too short
5	1	3	15	Viscosity	viscocity too low		Sonication	inappropriate processing	inappropriate heat transfer setup	excipient degradation	heat buildup
3	1	5	15	Viscosity	viscocity too low		Microfluidization	inappropriate processing	inappropriate regulator pressure	overprocessing	pressure too low
4	1	5	20	Viscosity	viscocity too low		Microfluidization	inappropriate processing	inappropriate regulator pressure	underprocessing	pressure too high
3	1	5	15	Viscosity	viscocity too low		Microfluidization	inappropriate processing	inappropriate number of passes	overprocessing	too few passes
4	1	5	20	Viscosity	viscocity too low		Microfluidization	inappropriate processing	inappropriate number of passes	underprocessing	too many passes
5	1	5	25	Viscosity	viscocity too low		Microfluidization	inappropriate processing	inappropriate heat transfer setup	excipient degradation	heat buildup
5	1	4	20	Fluorine loading	loading out of spec (too low)		Microfluidization	inappropriate processing	PFC degradation	inappropriate heat transfer setup
4	3	3	36	Fluorine loading	loading out of spec (too low)		Microfluidization	inappropriate processing	PFC partitions out of droplets	agitation displaces material
5	1	4	20	Fluorine loading	loading out of spec (too low)		Sonication	inappropriate processing	PFC degradation	inappropriate heat transfer setup
4	3	3	36	Fluorine loading	loading out of spec (too low)		Sonication	inappropriate processing	PFC partitions out of droplets	agitation displaces material
4	5	4	80	Fluorine loading	loading out of spec (too low)		Material dispensing & composition	inappropriate composition	inappropriate PFC amount	too little PFC material	HC:PFC ratio too high
4	5	4	80	Fluorine loading	loading out of spec (too low)		Material dispensing & composition	inappropriate composition	inappropriate PFC amount	too little PFC material	volume fraction ratio too low
4	5	4	80	Fluorine loading	loading out of spec (too low)		Material dispensing & composition	inappropriate composition	inappropriate oil choice	Oil properties (Vm, C∞, D, etc.) facilitate destabilization	droplet growth or phase separation	PFC no uniformly distributed or phase separates
4	5	4	80	Fluorine loading	loading out of spec (too low)		Material dispensing & composition	inappropriate composition	inappropriate surfactant choice	surfactant properties (HLB, MW, etc.) do not facilitate emulsification
4	5	4	80	Fluorine loading	loading out of spec (too low)		Material dispensing & composition	inappropriate composition	incompatible excipients (incompatible solubilizers)	inappropriate excipient selection	droplet growth or phase separation	excipients that are not miscible with one another, or do not combine properly/as expected
4	5	4	80	Fluorine loading	loading out of spec (too low)		Material dispensing & composition	inappropriate composition	inappropriate oil:surf ratio	oil:surfactant ratio too high (not enough surfactant to sustain target droplet diameter)	droplet growth or phase separation
4	5	4	80	Fluorine loading	loading out of spec (too low)		Material dispensing & composition	inappropriate composition	inappropriate unadsorbed surfactant amount (excess)	micelle-facilitated molecular diffusion	droplet growth or phase separation
4	5	3	60	Fluorine loading	loading out of spec (too low)		Material dispensing & composition	inappropriate composition	emulsion droplets with a net charge (zeta potential) close to zero	inappropriate droplet repulsion	droplet aggregation or phase separation
3	1	3	9	Fluorine loading	loading out of spec (too low)		Material dispensing & composition	Operator error	Inaccurate dispensing
5	2	4	40	Fluorine loading	loading out of spec (too low)		Oxygenation	Inappropriate experimental conditions	PFC partitions out of droplet	Excipient evaporation	Oxygen bubbling evaporates PFC material
1	1	4	4	Fluorine loading	loading out of spec (too high)		Microfluidization	inappropriate processing	Excipient partitions out of droplet	Excipient evaporation	inappropriate heat transfer setup	Heat of processing evaporates material; Lower total volume increases PFC concentration
1	1	3	3	Fluorine loading	loading out of spec (too high)		Sonication	inappropriate processing	Excipient partitions out of droplet	Excipient evaporation	inappropriate heat transfer setup	Heat of processing evaporates material; Lower total volume increases PFC concentration
1	1	3	3	Fluorine loading	loading out of spec (too high)		Material dispensing & composition	inappropriate composition	Inappropriate materials properties	Excipient partitions out of droplet	Excipient materials properties (boiling point, vapor pressure) facilitate evaporation
1	1	3	3	Fluorine loading	loading out of spec (too high)		Material dispensing & composition	Operator error	Inaccurate dispensing
5	1	4	20	Fluorine loading	loading out of spec (too high)		Oxygenation	Inappropriate experimental conditions	Excipient partitions out of droplet	Oxygen bubbling evaporates material	Excipient evaporation	Lower total volume increases PFC concentration
5	1	5	25	Drug loading	loading out of spec (too low)		Microfluidization	inappropriate processing	inappropriate regulator pressure	API degradation	pressure too high	overprocessing leads to degradation
5	1	5	25	Drug loading	loading out of spec (too low)		Microfluidization	inappropriate processing	inappropriate number of passes	API degradation	too many passes	overprocessing leads to degradation
4	1	5	20	Drug loading	loading out of spec (too low)		Microfluidization	inappropriate processing	inappropriate regulator pressure	API partitions out of droplets	pressure too high	mechanical agitation displaces material
4	1	5	20	Drug loading	loading out of spec (too low)		Microfluidization	inappropriate processing	inappropriate number of passes	API partitions out of droplets	too many passes	mechanical agitation displaces material
5	1	5	25	Drug loading	loading out of spec (too low)		Microfluidization	inappropriate processing	inappropriate heat transfer setup	API degradation	heat buildup	resulting in degradation of API; only detectable if color change or odor occurs
5	1	5	25	Drug loading	loading out of spec (too low)		Microfluidization	inappropriate processing	excipient partitions out of droplet	Excipient evaporation	Heat of processing evaporates material	evaporative losses; causes API to precipitate
4	1	3	12	Drug loading	loading out of spec (too low)		Sonication	inappropriate processing	inappropriate sonicator amplitude	API partitions out of droplets	amplitude too high	mechanical agitation displaces material
4	1	3	12	Drug loading	loading out of spec (too low)		Sonication	inappropriate processing	inappropriate sonication duration	API partitions out of droplets	duration too long	mechanical agitation displaces material
5	1	4	20	Drug loading	loading out of spec (too low)		Sonication	inappropriate processing	inappropriate sonicator amplitude	API degradation	amplitude too high	resulting in degradation of API; only detectable if color change or odor occurs
5	1	4	20	Drug loading	loading out of spec (too low)		Sonication	inappropriate processing	inappropriate sonication duration	API degradation	duration too long	resulting in degradation of API; only detectable if color change or odor occurs
5	1	3	15	Drug loading	loading out of spec (too low)		Sonication	inappropriate processing	excipient partitions out of droplet	Excipient evaporation	Heat of processing evaporates material	evaporative losses; causes API to precipitate
5	1	4	20	Drug loading	loading out of spec (too low)		Sonication	inappropriate processing	inappropriate heat transfer setup	API degradation	heat buildup	resulting in degradation of API; only detectable if color change or odor occurs
5	1	2	10	Drug loading	loading out of spec (too low)		Material dispensing & composition	inappropriate composition	Inappropriate oil choice	API partitions out of droplets	API Solubility in oil low
5	1	2	10	Drug loading	loading out of spec (too low)		Material dispensing & composition	inappropriate composition	Insufficient oil / solubilizer amount	API partitions out of droplets	API solubility in oil low
5	1	2	10	Drug loading	loading out of spec (too low)		Material dispensing & composition	incompatible packaging	API partitions out of droplets	API solubility in packaging material high
5	1	2	10	Drug loading	loading out of spec (too low)		Material dispensing & composition	incompatible packaging	API carrier partitions out of droplets	API carrier solubility in packaging material high
5	1	4	20	Drug loading	loading out of spec (too low)		Material dispensing & composition	inappropriate composition	incompatible excipients (incompatible solubilizers)	API degradation	API reacts with other formulation component
5	1	4	20	Drug loading	loading out of spec (too low)		Material dispensing & composition	incompatible packaging	incompatible packaging	API degradation	API reacts with packaging
5	2	4	40	Drug loading	loading out of spec (too low)		Material dispensing & composition	inappropriate storage conditions	API degradation	API reacts under light
5	1	4	20	Drug loading	loading out of spec (too low)		Material dispensing & composition	inappropriate storage conditions	API degradation	API reacts under heat
5	2	4	40	Drug loading	loading out of spec (too low)		Material dispensing & composition	inappropriate composition	Excipient degradation	API carrier reacts under high oxygen conditions
4	5	3	60	Drug loading	loading out of spec (too low)		Material dispensing & composition	inappropriate composition	inappropriate oil choice	Oil properties (Vm, C∞, D, etc.) facilitate destabilization	droplet growth or phase separation
4	5	3	60	Drug loading	loading out of spec (too low)		Material dispensing & composition	inappropriate composition	inappropriate surfactant choice	surfactant properties (HLB, MW, etc.) do not facilitate emulsification	droplet growth or phase separation
4	5	3	60	Drug loading	loading out of spec (too low)		Material dispensing & composition	inappropriate composition	incompatible excipients (incompatible solubilizers)	inappropriate excipient selection	droplet growth or phase separation
4	5	3	60	Drug loading	loading out of spec (too low)		Material dispensing & composition	inappropriate composition	inappropriate oil:surf ratio	oil:surfactant ratio too high (not enough surfactant to sustain target droplet diameter)	droplet growth or phase separation
4	5	3	60	Drug loading	loading out of spec (too low)		Material dispensing & composition	inappropriate composition	inappropriate unadsorbed surfactant amount (excess)	micelle-facilitated molecular diffusion	droplet growth or phase separation
4	5	3	60	Drug loading	loading out of spec (too low)		Material dispensing & composition	inappropriate composition	inappropriate droplet repulsion	emulsion droplets with a net charge (zeta potential) close to zero	droplet aggregation or phase separation
2	1	3	6	Drug loading	loading out of spec (too low)		Material dispensing & composition	Operator error	Inaccurate dispensing
5	2	4	40	Drug loading	loading out of spec (too low)		Oxygenation	Inappropriate experimental conditions	Excipient partitions out of droplet	Oxygen bubbling evaporates material	Excipient evaporation	Resulting in precipitation of API
5	1	4	20	Drug loading	loading out of spec (too low)		Oxygenation	inappropriate composition	API degradation	API reacts under high oxygen conditions
4	1	5	20	Drug loading	loading out of spec (too high)		Microfluidization	inappropriate processing	Excipient partitions out of droplet	Excipient evaporation	inappropriate heat transfer setup	Lower total volume increases API concentration
4	1	3	12	Drug loading	loading out of spec (too high)		Sonication	inappropriate processing	Excipient partitions out of droplet	Excipient evaporation	inappropriate heat transfer setup	Lower total volume increases API concentration
4	1	3	12	Drug loading	loading out of spec (too high)		Material dispensing & composition	inappropriate composition	Inappropriate materials properties	Excipient partitions out of droplet	Excipient materials properties (boiling point, vapor pressure) facilitate evaporation
3	1	3	9	Drug loading	loading out of spec (too high)		Material dispensing & composition	Operator error	Inaccurate dispensing
5	2	3	30	Drug loading	loading out of spec (too high)		Oxygenation	Inappropriate experimental conditions	Excipient partitions out of droplet	Oxygen bubbling evaporates material	Excipient evaporation	Lower total volume increases API concentration
4	5	3	60	Oxygen loading & release	loading or release out of spec (too low)		Material dispensing & composition	Inappropriate composition	inappropriate PFC amount	too little PFC material	HC:PFC ratio too high	low loading
4	5	3	60	Oxygen loading & release	loading or release out of spec (too low)		Material dispensing & composition	Inappropriate composition	inappropriate PFC amount	too little PFC material	volume fraction ratio too low	low loading
4	5	3	60	Oxygen loading & release	loading or release out of spec (too low)		Material dispensing & composition	Inappropriate composition	inappropriate PFC type	Oxygen solubility in PFC too low		low loading
4	5	3	60	Oxygen loading & release	loading or release out of spec (too low)		Material dispensing & composition	Inappropriate composition	too much hydrocarbon excipient material	oxygen release path obstructed	Hydrocarbon shell thickness too high	slow release
4	5	4	80	Oxygen loading & release	loading or release out of spec (too low)		Material dispensing & composition	Inappropriate composition	PFC partitions out of droplets	Loss of PFC material		low loading
4	5	3	60	Oxygen loading & release	loading or release out of spec (too low)		Material dispensing & composition	inappropriate composition	inappropriate oil choice	Oil properties (Vm, C∞, D, etc.) facilitate destabilization	droplet growth or phase separation
4	5	3	60	Oxygen loading & release	loading or release out of spec (too low)		Material dispensing & composition	inappropriate composition	inappropriate surfactant choice	surfactant properties (HLB, MW, etc.) do not facilitate emulsification
4	5	3	60	Oxygen loading & release	loading or release out of spec (too low)		Material dispensing & composition	inappropriate composition	incompatible excipients (incompatible solubilizers)	inappropriate excipient selection	droplet growth or phase separation
4	5	3	60	Oxygen loading & release	loading or release out of spec (too low)		Material dispensing & composition	inappropriate composition	inappropriate oil:surf ratio	oil:surfactant ratio too high (not enough surfactant to sustain target droplet diameter)	droplet growth or phase separation
4	5	3	60	Oxygen loading & release	loading or release out of spec (too low)		Material dispensing & composition	inappropriate composition	inappropriate unadsorbed surfactant amount (excess)	micelle-facilitated molecular diffusion	droplet growth or phase separation
4	5	3	60	Oxygen loading & release	loading or release out of spec (too low)		Material dispensing & composition	inappropriate composition	emulsion droplets with a net charge (zeta potential) close to zero	inappropriate droplet repulsion	droplet aggregation or phase separation
4	5	3	60	Oxygen loading & release	loading or release out of spec (too low)		Material dispensing & composition	inappropriate composition	inappropriate salinity	salt effect reduces solubility
3	2	3	18	Oxygen loading & release	loading or release out of spec (too low)		Material dispensing & composition	Operator error	Inaccurate dispensing
4	3	5	60	Oxygen loading & release	loading or release out of spec (too low)		Microfluidization	inappropriate processing	inappropriate regulator pressure	PFC partitions out of droplets	pressure too high	mechanical agitation displaces material
4	3	5	60	Oxygen loading & release	loading or release out of spec (too low)		Microfluidization	inappropriate processing	inappropriate number of passes	PFC partitions out of droplets	too many passes	mechanical agitation displaces material
5	3	5	75	Oxygen loading & release	loading or release out of spec (too low)		Microfluidization	inappropriate processing	PFC partitions out of droplets	Excipient evaporation	Heat of processing evaporates material	evaporative losses
4	3	4	48	Oxygen loading & release	loading or release out of spec (too low)		Sonication	inappropriate processing	inappropriate sonicator amplitude	PFC partitions out of droplets	amplitude too high	mechanical agitation displaces material
4	3	3	36	Oxygen loading & release	loading or release out of spec (too low)		Sonication	inappropriate processing	inappropriate sonication duration	PFC partitions out of droplets	duration too long	mechanical agitation displaces material
5	3	3	45	Oxygen loading & release	loading or release out of spec (too low)		Sonication	inappropriate processing	PFC partitions out of droplets	Excipient evaporation	Heat of processing evaporates PFC material	evaporative losses
5	2	3	30	Oxygen loading & release	loading or release out of spec (too low)		Oxygenation	inappropriate processing	PFC partitions out of droplet	Excipient evaporation	Oxygen bubbling evaporates PFC material
4	1	5	20	Oxygen loading & release	loading out of spec (too high)		Microfluidization	inappropriate processing	Excipient partitions out of droplet	Excipient evaporation	inappropriate heat transfer setup
4	1	3	12	Oxygen loading & release	loading out of spec (too high)		Sonication	inappropriate processing	Excipient partitions out of droplet	Excipient evaporation	inappropriate heat transfer setup
4	1	3	12	Oxygen loading & release	loading out of spec (too high)		Material dispensing & composition	inappropriate composition	Inappropriate materials properties	Excipient partitions out of droplet	Excipient materials properties (boiling point, vapor pressure) facilitate evaporation
3	1	3	9	Oxygen loading & release	loading out of spec (too high)		Material dispensing & composition	Operator error	Inaccurate dispensing
5	2	3	30	Oxygen loading & release	loading out of spec (too high)		Oxygenation	Inappropriate experimental conditions	Excipient partitions out of droplet	Oxygen bubbling evaporates material	Excipient evaporation
