# Supplementary material for: Quality by design approach identifies critical parameters driving oxygen delivery performance in vitro for perfluorocarbon based artificial oxygen carriers
Source: Sci Rep. 2021 Mar 10;11:5569. doi: 10.1038/s41598-021-84076-1 (PMC7946885; doi:10.1038/s41598-021-84076-1)
Supplement: Supplementary file 3 — Supplementary information 3. [file 41598_2021_84076_MOESM3_ESM.xlsx]

## Sheet: Raw DO compiled + controls_File
	TN1			TN2			TN3			TN4			TN5			TN6			TN7			TN8			DI water			PFC-free			BN1			BN2
	mean DO (mg/L)	Std dev	n	mean DO (mg/L)	Std dev	n	mean DO (mg/L)	Std dev	n	mean DO (mg/L)	Std dev	n	mean DO (mg/L)	Std dev	n	mean DO (mg/L)	Std dev	n	mean DO (mg/L)	Std dev	n	mean DO (mg/L)	Std dev	n	mean DO (mg/L)	Std dev	n	mean DO (mg/L)	Std dev	n	mean DO (mg/L)	Std dev	n	mean DO (mg/L)	Std dev	n
Time (s)
0	0	0	3	0	0	3	0	0	3	0	0	3	0	0	3	0	0	3	0	0	3	0	0	3	0	0	3	0	0	3	0	0	3	0	0	3
5	0	0	3	0	0	3	0	0	3	0	0	3	0	0	3	0	0	3	0	0	3	0	0	3	0	0	3	0	0	3	0	0	3	0	0	3
10	0.198392	0.169753	3	0.161738	0.145954	3	0.214898	0.129846	3	0.218347	0.092655	3	0.335882	0.256936	3	0.141066	0.162148	3	0.192686	0.144063	3	0.27868	0.211157	3	0.18	0.154729	3	0.234342	0.125311	3	0.37219	0.392807	3	0.31	0.235443	3
15	0.494445	0.354019	3	0.749743	0.127393	3	0.835218	0.138594	3	0.672294	0.187978	3	0.753547	0.250648	3	0.51644	0.173696	3	0.618367	0.094204	3	0.778263	0.195997	3	0.32	0.227876	3	0.464787	0.173286	3	0.7722	0.641572	3	1.07	0.160416	3
20	0.781935	0.288888	3	1.09957	0.087976	3	1.24519	0.181497	3	0.978377	0.24771	3	1.01368	0.210815	3	0.808437	0.187391	3	0.891418	0.062568	3	1.18214	0.138979	3	0.43	0.261715	3	0.599119	0.245216	3	1.11081	0.734215	3	1.74	0.140475	3
25	0.946383	0.220667	3	1.30204	0.081551	3	1.47325	0.16644	3	1.17195	0.248673	3	1.16435	0.174676	3	0.997708	0.172594	3	1.04587	0.052918	3	1.43045	0.118463	3	0.49	0.262844	3	0.6775	0.295416	3	1.39064	0.744785	3	2.23	0.123423	3
30	1.03969	0.176655	3	1.41433	0.077475	3	1.61933	0.13821	3	1.29069	0.236475	3	1.24889	0.15551	3	1.11217	0.150848	3	1.143	0.046985	3	1.5942	0.098091	3	0.53	0.254768	3	0.744623	0.330641	3	1.60773	0.708455	3	2.55	0.141067	3
35	1.09748	0.146956	3	1.47822	0.072628	3	1.71892	0.110927	3	1.36474	0.211931	3	1.29571	0.136007	3	1.18488	0.129877	3	1.18937	0.045315	3	1.67994	0.069233	3	0.55	0.240446	3	0.769128	0.330794	3	1.78096	0.664592	3	2.76	0.140119	3
40	1.13066	0.113336	3	1.51797	0.077425	3	1.77197	0.077744	3	1.41517	0.186314	3	1.32029	0.119887	3	1.24208	0.11562	3	1.21816	0.035121	3	1.73659	0.039241	3	0.58	0.229478	3	0.804933	0.348695	3	1.91636	0.610952	3	2.93	0.161658	3
45	1.14835	0.094792	3	1.53244	0.070051	3	1.80955	0.052768	3	1.43706	0.165387	3	1.3204	0.109651	3	1.27305	0.095052	3	1.23151	0.023376	3	1.76183	0.01298	3	0.59	0.218863	3	0.822751	0.347153	3	2.03951	0.533633	3	3.03	0.173494	3
50	1.15943	0.081112	3	1.54347	0.072815	3	1.833	0.038799	3	1.45454	0.145128	3	1.31382	0.103087	3	1.29515	0.079545	3	1.22488	0.024512	3	1.77116	0.010021	3	0.61	0.208288	3	0.831639	0.34342	3	2.11706	0.485005	3	3.1	0.17673	3
55	1.16161	0.071085	3	1.54565	0.070161	3	1.84398	0.045205	3	1.46106	0.130187	3	1.30435	0.099927	3	1.29964	0.07854	3	1.26455	0.068521	3	1.77132	0.021436	3	0.61	0.197996	3	0.840485	0.334164	3	2.18167	0.4369	3	3.14	0.195021	3
60	1.15986	0.064259	3	1.54343	0.066431	3	1.86163	0.032291	3	1.45442	0.123329	3	1.28015	0.07748	3	1.30641	0.064211	3	1.21608	0.02183	3	1.76267	0.032124	3	0.62	0.183989	3	0.844886	0.326559	3	2.23341	0.396943	3	3.17	0.211266	3
65	1.15535	0.060511	3	1.53026	0.072702	3	1.84388	0.070006	3	1.44559	0.120116	3	1.26679	0.080673	3	1.30216	0.059854	3	1.20064	0.019954	3	1.75623	0.04514	3	0.62	0.17638	3	0.844844	0.32059	3	2.27124	0.353457	3	3.19	0.226053	3
70	1.13746	0.04298	3	1.5193	0.078224	3	1.83642	0.084225	3	1.439	0.122173	3	1.24685	0.074394	3	1.29569	0.061177	3	1.18964	0.016256	3	1.74087	0.057718	3	0.62	0.166032	3	0.846961	0.30582	3	2.30344	0.320489	3	3.2	0.244336	3
75	1.13962	0.046572	3	1.49296	0.086968	3	1.82313	0.097204	3	1.42794	0.118271	3	1.22245	0.068509	3	1.28916	0.0594	3	1.17645	0.010964	3	1.72084	0.063858	3	0.62	0.159514	3	0.846834	0.288332	3	2.32751	0.28771	3	3.21	0.261534	3
80	1.12399	0.043743	3	1.47979	0.093417	3	1.8076	0.109685	3	1.41034	0.122798	3	1.20252	0.062263	3	1.27388	0.059868	3	1.16988	0.005005	3	1.70302	0.070341	3	0.62	0.152594	3	0.84675	0.276863	3	2.33621	0.255451	3	3.21	0.261534	3
85	1.11278	0.039907	3	1.46215	0.090186	3	1.79209	0.115863	3	1.37966	0.152686	3	1.18258	0.056026	3	1.26298	0.063588	3	1.15669	0.002627	3	1.68519	0.076974	3	0.62	0.142144	3	0.846666	0.265397	3	2.35458	0.226207	3	3.2	0.275379	3
90	1.10395	0.042541	3	1.44893	0.092176	3	1.77216	0.129082	3	1.3621	0.159485	3	1.16265	0.049802	3	1.25208	0.067906	3	1.14793	0.008602	3	1.66284	0.079954	3	0.62	0.138889	3	0.839323	0.253451	3	2.35676	0.202618	3	3.2	0.28688	3
95	1.08816	0.035981	3	1.43347	0.086727	3	1.75445	0.132274	3	1.34667	0.156289	3	1.13823	0.046754	3	1.23675	0.070155	3	1.13692	0.012183	3	1.64269	0.083812	3	0.62	0.131974	3	0.834803	0.244224	3	2.35323	0.180823	3	3.19	0.295127	3
100	1.07475	0.035858	3	1.42024	0.085447	3	1.73455	0.136081	3	1.33566	0.156712	3	1.1183	0.04052	3	1.21704	0.076183	3	1.12817	0.019667	3	1.62183	0.091201	3	0.61	0.128429	3	0.834684	0.227521	3	2.35881	0.16711	3	3.18	0.304138	3
105	1.06135	0.035736	3	1.40483	0.092297	3	1.71684	0.139221	3	1.31806	0.153017	3	1.10055	0.037348	3	1.19955	0.085991	3	1.11272	0.021247	3	1.60167	0.090635	3	0.61	0.125192	3	0.83016	0.217524	3	2.35291	0.150021	3	3.16	0.31241	3
110	1.04794	0.035616	3	1.38941	0.088363	3	1.69367	0.145505	3	1.30045	0.153449	3	1.07843	0.028117	3	1.18422	0.083805	3	1.10172	0.024946	3	1.57713	0.092824	3	0.61	0.117982	3	0.821195	0.209825	3	2.35279	0.138402	3	3.14	0.32078	3
115	1.03462	0.040232	3	1.36092	0.103634	3	1.67819	0.148931	3	1.28066	0.153281	3	1.05622	0.025806	3	1.16888	0.086444	3	1.08853	0.030615	3	1.55479	0.095867	3	0.6	0.114478	3	0.816675	0.200772	3	2.34356	0.118461	3	3.12	0.329242	3
120	1.02121	0.040084	3	1.33459	0.116057	3	1.65608	0.152388	3	1.26309	0.160301	3	1.03627	0.021843	3	1.15355	0.0935	3	1.07534	0.036551	3	1.53232	0.097192	3	0.59	0.111743	3	0.807711	0.193104	3	2.33536	0.111872	3	3.1	0.337787	3
125	1.00455	0.037863	3	1.31699	0.119625	3	1.63839	0.159308	3	1.2483	0.158566	3	1.01634	0.01559	3	1.13821	0.096131	3	1.06653	0.037997	3	1.51449	0.099392	3	0.59	0.108227	3	0.807867	0.17505	3	2.32377	0.096238	3	3.08	0.337787	3
130	0.991159	0.0377	3	1.29711	0.111921	3	1.61627	0.159063	3	1.23068	0.159083	3	0.998023	0.013365	3	1.11845	0.095898	3	1.05547	0.036272	3	1.49215	0.102538	3	0.59	0.104952	3	0.805554	0.162386	3	2.30981	0.08477	3	3.06	0.340637	3
135	0.977765	0.037539	3	1.28769	0.107607	3	1.59639	0.156258	3	1.21529	0.162571	3	0.980287	0.010458	3	1.09868	0.100179	3	1.04447	0.039929	3	1.47322	0.102124	3	0.58	0.101428	3	0.801037	0.153652	3	2.30162	0.078675	3	3.03	0.337787	3
140	0.969473	0.041869	3	1.27886	0.108973	3	1.57427	0.159783	3	1.19767	0.163213	3	0.962641	0.003464	3	1.08335	0.10274	3	1.03128	0.045984	3	1.45308	0.101626	3	0.58	0.097933	3	0.798719	0.139781	3	2.28529	0.0715	3	3.01	0.34356	3
145	0.956071	0.041701	3	1.26568	0.11466	3	1.55878	0.15944	3	1.1801	0.165925	3	0.947109	0.002763	3	1.06586	0.108182	3	1.02028	0.049617	3	1.43295	0.106305	3	0.57	0.094471	3	0.792002	0.136798	3	2.2771	0.065917	3	3	0.349333	3
150	0.942669	0.041535	3	1.25027	0.1166	3	1.53667	0.162942	3	1.16471	0.169435	3	0.931577	0.005424	3	1.05052	0.110901	3	1.00922	0.047079	3	1.41293	0.106937	3	0.57	0.094753	3	0.785242	0.125797	3	2.25703	0.062837	3	2.96	0.355106	3
155	0.931579	0.048947	3	1.23482	0.113244	3	1.52119	0.166448	3	1.14709	0.170139	3	0.913841	0.008493	3	1.03513	0.111411	3	0.998217	0.050754	3	1.39499	0.107798	3	0.57	0.091248	3	0.782964	0.118545	3	2.23501	0.054938	3	2.94	0.358097	3
160	0.918177	0.048776	3	1.22381	0.117903	3	1.5035	0.162996	3	1.13389	0.170045	3	0.898309	0.011443	3	1.01974	0.112058	3	0.989408	0.05298	3	1.37485	0.107313	3	0.56	0.091368	3	0.778446	0.110857	3	2.22586	0.04166	3	2.92	0.358097	3
165	0.904776	0.048606	3	1.20619	0.116514	3	1.4836	0.163029	3	1.11631	0.177239	3	0.882777	0.014693	3	1.00662	0.118315	3	0.978405	0.05663	3	1.35924	0.110744	3	0.55	0.087895	3	0.776168	0.103847	3	2.20481	0.042391	3	2.9	0.349619	3
170	0.891374	0.048437	3	1.19456	0.114264	3	1.46371	0.166969	3	1.10088	0.174409	3	0.869524	0.021047	3	0.993443	0.118163	3	0.967402	0.060287	3	1.33909	0.110265	3	0.55	0.084459	3	0.769443	0.097143	3	2.1828	0.034549	3	2.87	0.352751	3
175	0.882479	0.052104	3	1.17912	0.112231	3	1.44822	0.166563	3	1.0833	0.177009	3	0.856181	0.020793	3	0.975893	0.121603	3	0.958594	0.062606	3	1.32348	0.113705	3	0.54	0.08497	3	0.762722	0.093447	3	2.16988	0.03686	3	2.85	0.352751	3
180	0.869077	0.051933	3	1.16814	0.115845	3	1.43054	0.167018	3	1.0701	0.176918	3	0.842928	0.027179	3	0.960559	0.124202	3	0.947533	0.060007	3	1.30566	0.115674	3	0.54	0.085207	3	0.760443	0.086748	3	2.1512	0.034658	3	2.82	0.352751	3
185	0.857958	0.053278	3	1.15057	0.119437	3	1.41064	0.167047	3	1.05252	0.179553	3	0.831864	0.030187	3	0.945225	0.126847	3	0.93653	0.063669	3	1.28773	0.11668	3	0.53	0.081718	3	0.753683	0.077022	3	2.13494	0.031475	3	2.8	0.346987	3
190	0.844557	0.053095	3	1.13737	0.119375	3	1.3946	0.171483	3	1.0371	0.176688	3	0.816332	0.033322	3	0.932048	0.126691	3	0.925537	0.068469	3	1.26991	0.118619	3	0.53	0.078317	3	0.746962	0.074449	3	2.11869	0.028307	3	2.78	0.346987	3
195	0.833378	0.05526	3	1.12197	0.122095	3	1.37914	0.168485	3	1.0217	0.180254	3	0.802989	0.033062	3	0.918871	0.126535	3	0.918914	0.068376	3	1.25429	0.122055	3	0.52	0.078377	3	0.744684	0.068716	3	2.10243	0.02516	3	2.76	0.352751	3
200	0.82226	0.056604	3	1.11317	0.124902	3	1.36145	0.171507	3	1.00631	0.183825	3	0.791925	0.036082	3	0.90791	0.130017	3	0.907504	0.072205	3	1.23403	0.12085	3	0.51	0.078487	3	0.740517	0.0656	3	2.0816	0.016109	3	2.74	0.35019	3
205	0.813336	0.054354	3	1.09776	0.121214	3	1.34378	0.172062	3	0.993111	0.183735	3	0.778672	0.04251	3	0.892576	0.132674	3	0.894264	0.072016	3	1.2184	0.118899	3	0.51	0.075075	3	0.733792	0.059184	3	2.05963	0.010662	3	2.71	0.353459	3
210	0.802157	0.05633	3	1.08233	0.126539	3	1.33052	0.17207	3	0.979909	0.183645	3	0.767854	0.038439	3	0.883771	0.133361	3	0.887189	0.072447	3	1.20278	0.122364	3	0.5	0.075181	3	0.72931	0.056685	3	2.04337	0.008009	3	2.7	0.351046	3
215	0.791534	0.058328	3	1.07135	0.130025	3	1.30841	0.164989	3	0.967059	0.182965	3	0.756796	0.044982	3	0.868437	0.135992	3	0.878391	0.07493	3	1.18935	0.122059	3	0.5	0.071816	3	0.722589	0.056082	3	2.02564	0.013529	3	2.67	0.354448	3
220	0.782546	0.056566	3	1.05815	0.129974	3	1.29515	0.164998	3	0.953851	0.182885	3	0.745726	0.048048	3	0.857476	0.139479	3	0.87016	0.078457	3	1.17374	0.125529	3	0.49	0.071409	3	0.720777	0.05324	3	2.01509	0.013016	3	2.65	0.348712	3
225	0.773647	0.060247	3	1.04713	0.129498	3	1.27748	0.165567	3	0.940643	0.182805	3	0.734667	0.054713	3	0.846515	0.138584	3	0.861348	0.079356	3	1.15811	0.123616	3	0.49	0.067986	3	0.714044	0.047896	3	1.99312	0.00778	3	2.63	0.351046	3
230	0.764715	0.057932	3	1.03615	0.132956	3	1.26422	0.165574	3	0.925243	0.186401	3	0.721318	0.054463	3	0.835494	0.135604	3	0.854727	0.079251	3	1.14248	0.121783	3	0.48	0.06849	3	0.707318	0.049501	3	1.97352	0.005718	3	2.6	0.345302	3
235	0.751337	0.063742	3	1.02296	0.132908	3	1.24875	0.169154	3	0.91422	0.187381	3	0.710248	0.057469	3	0.822317	0.13545	3	0.843678	0.078038	3	1.12893	0.120702	3	0.48	0.068587	3	0.705079	0.052437	3	1.95489	0.009252	3	2.58	0.345302	3
240	0.744633	0.063648	3	1.01194	0.132504	3	1.23549	0.162639	3	0.901012	0.187303	3	0.703573	0.057342	3	0.813572	0.138191	3	0.834931	0.085336	3	1.11564	0.126457	3	0.48	0.068598	3	0.698346	0.048428	3	1.941	0.010536	3	2.56	0.340735	3
245	0.733506	0.065125	3	0.998745	0.132459	3	1.22002	0.166236	3	0.885619	0.186163	3	0.692503	0.060418	3	0.80261	0.141659	3	0.828311	0.085231	3	1.10221	0.126151	3	0.47	0.065215	3	0.694243	0.047771	3	1.92231	0.010684	3	2.54	0.340735	3
250	0.724518	0.063367	3	0.987765	0.135889	3	1.20676	0.166242	3	0.874644	0.18421	3	0.681358	0.060383	3	0.789433	0.141504	3	0.819509	0.087821	3	1.08645	0.123586	3	0.46	0.065319	3	0.689753	0.047989	3	1.90368	0.01253	3	2.52	0.340735	3
255	0.717814	0.063273	3	0.974569	0.135842	3	1.18687	0.159745	3	0.861436	0.184127	3	0.670287	0.063396	3	0.783188	0.141312	3	0.810641	0.08399	3	1.07535	0.125541	3	0.46	0.065424	3	0.687506	0.044884	3	1.89075	0.0101	3	2.51	0.335012	3
260	0.706687	0.064731	3	0.967586	0.136366	3	1.17361	0.159751	3	0.850413	0.184968	3	0.663613	0.063268	3	0.770004	0.141159	3	0.801829	0.084811	3	1.06192	0.125238	3	0.45	0.062095	3	0.680773	0.049352	3	1.87211	0.012788	3	2.49	0.335012	3
265	0.699982	0.064632	3	0.954396	0.136311	3	1.16033	0.155539	3	0.839432	0.187647	3	0.654734	0.063034	3	0.75904	0.14032	3	0.795274	0.091143	3	1.05068	0.121162	3	0.45	0.065529	3	0.676283	0.050471	3	1.85252	0.02077	3	2.46	0.338575	3
270	0.6888	0.066674	3	0.9456	0.139428	3	1.15152	0.156878	3	0.828374	0.182128	3	0.641472	0.069479	3	0.750229	0.140928	3	0.788654	0.091038	3	1.03286	0.123024	3	0.45	0.062196	3	0.671793	0.051858	3	1.83631	0.026836	3	2.44	0.342199	3
275	0.679868	0.064338	3	0.930232	0.139686	3	1.13605	0.160509	3	0.817393	0.184766	3	0.634797	0.069348	3	0.739265	0.140084	3	0.782033	0.090933	3	1.02176	0.125107	3	0.44	0.062297	3	0.667303	0.053492	3	1.82338	0.024624	3	2.42	0.336502	3
280	0.670968	0.068032	3	0.921421	0.136176	3	1.12499	0.156888	3	0.799808	0.187399	3	0.623727	0.072531	3	0.732673	0.140005	3	0.773231	0.093572	3	1.00601	0.122404	3	0.44	0.058833	3	0.662812	0.055351	3	1.80712	0.027263	3	2.4	0.338575	3
285	0.664263	0.067934	3	0.910447	0.139603	3	1.11173	0.156893	3	0.793204	0.187358	3	0.61677	0.072413	3	0.721706	0.143453	3	0.766611	0.093468	3	0.997086	0.120715	3	0.43	0.058938	3	0.660565	0.053538	3	1.79086	0.030021	3	2.38	0.330807	3
290	0.655783	0.072036	3	0.899435	0.139243	3	1.09625	0.156193	3	0.779996	0.187276	3	0.605628	0.072131	3	0.712898	0.139769	3	0.75999	0.093363	3	0.985862	0.121942	3	0.43	0.059126	3	0.653868	0.05357	3	1.7755	0.024191	3	2.36	0.330807	3
295	0.649074	0.071935	3	0.888461	0.142645	3	1.08298	0.156199	3	0.771164	0.184483	3	0.596366	0.071423	3	0.704087	0.140392	3	0.751188	0.096074	3	0.972433	0.121634	3	0.42	0.059385	3	0.649378	0.05584	3	1.75924	0.027119	3	2.34	0.332866	3
300	0.640083	0.070225	3	0.881866	0.142619	3	1.07194	0.156907	3	0.762375	0.183504	3	0.589699	0.071297	3	0.695339	0.143142	3	0.744568	0.09597	3	0.963534	0.125252	3	0.42	0.056038	3	0.642645	0.062106	3	1.7397	0.038238	3	2.32	0.330807	3
305	0.631143	0.067844	3	0.870877	0.139437	3	1.05868	0.156912	3	0.751352	0.184362	3	0.580839	0.074438	3	0.686532	0.139456	3	0.737947	0.095867	3	0.950086	0.119607	3	0.41	0.056133	3	0.640398	0.060873	3	1.72677	0.035897	3	2.3	0.330807	3
310	0.626717	0.069505	3	0.859865	0.139086	3	1.04763	0.153305	3	0.742521	0.181614	3	0.574172	0.074313	3	0.67994	0.139377	3	0.731392	0.102301	3	0.936658	0.119293	3	0.41	0.056133	3	0.633661	0.062757	3	1.71051	0.038727	3	2.29	0.328836	3
315	0.617476	0.068072	3	0.848891	0.142485	3	1.03216	0.150439	3	0.733968	0.18485	3	0.567504	0.074189	3	0.671129	0.14001	3	0.725208	0.098765	3	0.927758	0.122899	3	0.4	0.056229	3	0.629594	0.063806	3	1.69091	0.046987	3	2.27	0.323161	3
320	0.608579	0.071748	3	0.840118	0.142794	3	1.0189	0.150443	3	0.722939	0.18587	3	0.558636	0.074145	3	0.662321	0.1363	3	0.718643	0.102895	3	0.91433	0.122587	3	0.4	0.052949	3	0.627343	0.062928	3	1.68132	0.039225	3	2.25	0.321455	3
325	0.606348	0.069611	3	0.829107	0.142405	3	1.01227	0.150446	3	0.714147	0.184747	3	0.554169	0.07394	3	0.657949	0.135544	3	0.716392	0.099228	3	0.905412	0.120923	3	0.4	0.052883	3	0.620606	0.069538	3	1.66506	0.042136	3	2.23	0.323161	3
330	0.595128	0.065599	3	0.820296	0.13893	3	0.999033	0.1485	3	0.705313	0.182064	3	0.543109	0.077116	3	0.649138	0.136146	3	0.707586	0.102053	3	0.896372	0.118355	3	0.39	0.05304	3	0.616457	0.06636	3	1.65122	0.048405	3	2.22	0.31749	3
335	0.590654	0.06765	3	0.813739	0.142682	3	0.987978	0.144832	3	0.696511	0.185738	3	0.540908	0.077282	3	0.638174	0.135307	3	0.700961	0.101944	3	0.885269	0.120443	3	0.39	0.053132	3	0.611963	0.069433	3	1.64066	0.046584	3	2.2	0.315647	3
340	0.583948	0.067545	3	0.804943	0.145764	3	0.976923	0.141174	3	0.689904	0.185705	3	0.532048	0.080333	3	0.631582	0.135228	3	0.694337	0.101834	3	0.874044	0.121657	3	0.38	0.049623	3	0.607469	0.072585	3	1.62203	0.048918	3	2.19	0.311823	3
345	0.57505	0.07122	3	0.796132	0.142272	3	0.963661	0.141176	3	0.676657	0.17933	3	0.525381	0.080206	3	0.62499	0.13515	3	0.689963	0.105358	3	0.862922	0.118532	3	0.38	0.053224	3	0.602975	0.075805	3	1.60814	0.052628	3	2.17	0.31749	3
350	0.568305	0.065163	3	0.785143	0.139081	3	0.95703	0.141178	3	0.67005	0.179298	3	0.518713	0.08008	3	0.618399	0.135071	3	0.685531	0.104715	3	0.851697	0.119648	3	0.38	0.049719	3	0.598514	0.072408	3	1.59905	0.060925	3	2.16	0.311823	3
355	0.566113	0.068955	3	0.776347	0.142192	3	0.943768	0.141181	3	0.663443	0.179265	3	0.512046	0.079953	3	0.611807	0.134992	3	0.678906	0.104607	3	0.840454	0.115574	3	0.37	0.049816	3	0.596271	0.075852	3	1.58612	0.058404	3	2.14	0.311823	3
360	0.554933	0.070904	3	0.767574	0.142486	3	0.934936	0.138417	3	0.654641	0.182955	3	0.505378	0.079826	3	0.605215	0.134914	3	0.672282	0.104498	3	0.83374	0.115416	3	0.37	0.050104	3	0.591777	0.079134	3	1.57228	0.064366	3	2.12	0.304357	3
365	0.550822	0.067029	3	0.760979	0.142459	3	0.926082	0.137535	3	0.648034	0.182923	3	0.49871	0.079699	3	0.600843	0.134244	3	0.6701	0.107539	3	0.82484	0.119016	3	0.36	0.049912	3	0.585073	0.079183	3	1.55935	0.061862	3	2.1	0.304357	3
370	0.546348	0.06896	3	0.752168	0.138944	3	0.91446	0.133699	3	0.637015	0.179137	3	0.489842	0.079806	3	0.592032	0.134757	3	0.663476	0.107431	3	0.817986	0.112735	3	0.36	0.046905	3	0.582821	0.079174	3	1.54642	0.059361	3	2.08	0.298719	3
375	0.539638	0.068848	3	0.743372	0.14206	3	0.903425	0.134526	3	0.630408	0.179105	3	0.487567	0.076257	3	0.583224	0.131085	3	0.656851	0.107323	3	0.806882	0.114784	3	0.36	0.050295	3	0.578623	0.082172	3	1.53253	0.063758	3	2.07	0.31	3
380	0.53512	0.064947	3	0.734599	0.142347	3	0.892378	0.13088	3	0.621573	0.176524	3	0.483174	0.079677	3	0.581005	0.131749	3	0.650227	0.107215	3	0.800168	0.114627	3	0.35	0.046991	3	0.574162	0.078986	3	1.5187	0.069658	3	2.05	0.306159	3
385	0.52841	0.064835	3	0.730205	0.139235	3	0.88355	0.128102	3	0.614966	0.176493	3	0.474232	0.076001	3	0.576633	0.131005	3	0.648045	0.110304	3	0.789046	0.111636	3	0.35	0.046974	3	0.569664	0.082512	3	1.50577	0.067143	3	2.04	0.306159	3
390	0.521701	0.064724	3	0.719193	0.138809	3	0.872497	0.130889	3	0.608359	0.176462	3	0.469839	0.079419	3	0.567825	0.127346	3	0.641421	0.110196	3	0.780146	0.115199	3	0.35	0.047077	3	0.565207	0.082287	3	1.49193	0.073132	3	2.02	0.306159	3
395	0.517274	0.066451	3	0.71042	0.139149	3	0.86367	0.12811	3	0.599567	0.175224	3	0.460971	0.079697	3	0.561233	0.127266	3	0.636988	0.109852	3	0.771107	0.112512	3	0.34	0.047163	3	0.562956	0.082572	3	1.47804	0.077518	3	2.01	0.3005	3
400	0.510564	0.066336	3	0.706026	0.136069	3	0.854823	0.127257	3	0.59296	0.175192	3	0.456504	0.079161	3	0.556858	0.130768	3	0.630364	0.109746	3	0.762189	0.11097	3	0.34	0.043687	3	0.556248	0.082631	3	1.46754	0.077795	3	1.99	0.298719	3
405	0.506046	0.062424	3	0.69723	0.139092	3	0.843789	0.128118	3	0.57757	0.16925	3	0.456504	0.079161	3	0.554641	0.127186	3	0.62599	0.113114	3	0.753149	0.10828	3	0.33	0.047273	3	0.551749	0.08619	3	1.45789	0.068204	3	1.98	0.298719	3
410	0.499336	0.062309	3	0.688419	0.135558	3	0.837168	0.121705	3	0.568778	0.168251	3	0.449836	0.079032	3	0.545834	0.123539	3	0.623739	0.10964	3	0.746435	0.108118	3	0.33	0.043777	3	0.547288	0.083159	3	1.44642	0.075511	3	1.97	0.297041	3
415	0.494862	0.064279	3	0.68404	0.139035	3	0.826121	0.118033	3	0.562344	0.167927	3	0.443169	0.078904	3	0.539242	0.123458	3	0.617115	0.109534	3	0.737517	0.106574	3	0.32	0.047358	3	0.54279	0.086788	3	1.43022	0.079967	3	1.95	0.293087	3
420	0.492627	0.062194	3	0.675229	0.135502	3	0.819494	0.118035	3	0.557919	0.168861	3	0.436501	0.078775	3	0.53265	0.123378	3	0.615365	0.113395	3	0.728947	0.109578	3	0.32	0.043867	3	0.54279	0.086788	3	1.42203	0.080296	3	1.94	0.297041	3
425	0.483682	0.060167	3	0.670835	0.132393	3	0.812867	0.118038	3	0.553465	0.163535	3	0.432034	0.078433	3	0.530494	0.126339	3	0.610918	0.110085	3	0.722214	0.104409	3	0.32	0.040571	3	0.536082	0.086849	3	1.40723	0.093368	3	1.92	0.298719	3
430	0.479207	0.061965	3	0.662039	0.135446	3	0.799613	0.118043	3	0.546842	0.168408	3	0.427632	0.079042	3	0.523843	0.119744	3	0.6043	0.113126	3	0.710982	0.10536	3	0.32	0.043958	3	0.531888	0.090409	3	1.3943	0.090828	3	1.91	0.28746	3
435	0.47478	0.063843	3	0.653266	0.135835	3	0.792986	0.118045	3	0.54243	0.164648	3	0.420965	0.078911	3	0.519467	0.123217	3	0.602108	0.113172	3	0.704264	0.105201	3	0.31	0.040655	3	0.529678	0.086827	3	1.38365	0.098768	3	1.89	0.289194	3
440	0.470262	0.05993	3	0.646671	0.135806	3	0.784158	0.115326	3	0.538005	0.16587	3	0.41869	0.075291	3	0.517251	0.119663	3	0.597937	0.112618	3	0.699735	0.101302	3	0.31	0.044363	3	0.522965	0.086889	3	1.37642	0.092275	3	1.88	0.289194	3
445	0.466087	0.062007	3	0.640061	0.129203	3	0.775324	0.119026	3	0.53358	0.16717	3	0.412022	0.075161	3	0.510659	0.119582	3	0.591304	0.112513	3	0.693017	0.101142	3	0.3	0.041056	3	0.52071	0.08758	3	1.36591	0.09207	3	1.87	0.28746	3
450	0.461565	0.058095	3	0.633466	0.129174	3	0.768703	0.11267	3	0.526969	0.167146	3	0.40763	0.07865	3	0.504068	0.1195	3	0.591304	0.112513	3	0.686299	0.100983	3	0.3	0.04469	3	0.516253	0.086951	3	1.35202	0.097104	3	1.85	0.281839	3
455	0.457134	0.059934	3	0.629087	0.132696	3	0.759857	0.111645	3	0.524742	0.164753	3	0.405355	0.075031	3	0.501852	0.115963	3	0.584672	0.112408	3	0.677378	0.09954	3	0.3	0.041369	3	0.513998	0.087644	3	1.34146	0.096525	3	1.84	0.277909	3
460	0.450421	0.059813	3	0.622492	0.132666	3	0.75323	0.111648	3	0.518132	0.16473	3	0.398687	0.074901	3	0.49526	0.115881	3	0.582487	0.115709	3	0.67066	0.099376	3	0.29	0.041372	3	0.507562	0.088161	3	1.32999	0.103913	3	1.83	0.283549	3
465	0.448138	0.05786	3	0.618098	0.129653	3	0.744402	0.108964	3	0.513707	0.166176	3	0.396486	0.075399	3	0.493044	0.112362	3	0.578047	0.115747	3	0.663942	0.099211	3	0.29	0.041443	3	0.505307	0.089029	3	1.32185	0.105528	3	1.82	0.285365	3
470	0.443707	0.059691	3	0.611503	0.129623	3	0.737775	0.108966	3	0.507097	0.166154	3	0.39202	0.074771	3	0.488668	0.115799	3	0.5736	0.112282	3	0.657224	0.099047	3	0.29	0.044848	3	0.50306	0.091866	3	1.31134	0.105157	3	1.8	0.283549	3
475	0.439185	0.055775	3	0.604908	0.129592	3	0.731148	0.108967	3	0.502685	0.162351	3	0.387274	0.071172	3	0.484296	0.115318	3	0.571415	0.115645	3	0.650506	0.098884	3	0.28	0.041517	3	0.498592	0.089089	3	1.30411	0.098825	3	1.79	0.289194	3
480	0.434754	0.057798	3	0.596097	0.125986	3	0.722308	0.101574	3	0.49826	0.163866	3	0.38061	0.071047	3	0.47986	0.112196	3	0.566968	0.11218	3	0.639259	0.094836	3	0.28	0.038035	3	0.49409	0.092842	3	1.29598	0.10044	3	1.78	0.283549	3
485	0.432471	0.055654	3	0.593919	0.126588	3	0.713475	0.10527	3	0.49165	0.163846	3	0.38061	0.071047	3	0.475425	0.109121	3	0.562528	0.112292	3	0.63473	0.090956	3	0.28	0.041591	3	0.49409	0.092842	3	1.28208	0.105789	3	1.77	0.283549	3
490	0.425758	0.055532	3	0.587324	0.126557	3	0.709055	0.101578	3	0.487225	0.165437	3	0.373947	0.070923	3	0.473269	0.112114	3	0.560343	0.115712	3	0.625823	0.094508	3	0.27	0.038115	3	0.487375	0.092902	3	1.27395	0.107406	3	1.76	0.277909	3
495	0.421327	0.057548	3	0.582907	0.125926	3	0.702428	0.10158	3	0.482813	0.161621	3	0.369475	0.067828	3	0.468834	0.109039	3	0.555896	0.112191	3	0.623619	0.093341	3	0.27	0.03836	3	0.48512	0.093974	3	1.26581	0.109023	3	1.75	0.277909	3
500	0.419044	0.055411	3	0.578513	0.122926	3	0.695801	0.101583	3	0.476203	0.161602	3	0.369475	0.067828	3	0.464461	0.10853	3	0.553711	0.115611	3	0.614576	0.090461	3	0.27	0.038195	3	0.480618	0.097775	3	1.24954	0.112256	3	1.73	0.272274	3
505	0.414522	0.051495	3	0.571918	0.122895	3	0.689174	0.101585	3	0.473975	0.159462	3	0.362811	0.067702	3	0.460026	0.105425	3	0.549271	0.11591	3	0.610184	0.093002	3	0.27	0.038195	3	0.478405	0.094035	3	1.24712	0.110346	3	1.72	0.274044	3
510	0.410091	0.053515	3	0.565323	0.122864	3	0.682553	0.095205	3	0.467365	0.159445	3	0.358339	0.06469	3	0.455653	0.104968	3	0.544824	0.112338	3	0.605655	0.089144	3	0.26	0.038275	3	0.473902	0.097837	3	1.23565	0.117723	3	1.71	0.274044	3
515	0.407808	0.051374	3	0.560929	0.119907	3	0.675926	0.095207	3	0.462982	0.161565	3	0.356147	0.067576	3	0.453434	0.105343	3	0.542639	0.115812	3	0.598937	0.088974	3	0.26	0.038275	3	0.471925	0.093819	3	1.22842	0.111794	3	1.7	0.274044	3
520	0.403286	0.047457	3	0.554334	0.119875	3	0.669299	0.095208	3	0.460755	0.159427	3	0.351676	0.064563	3	0.449062	0.104883	3	0.540383	0.112716	3	0.592219	0.088804	3	0.26	0.034935	3	0.46967	0.095053	3	1.21695	0.119154	3	1.69	0.26839	3
525	0.398855	0.049481	3	0.547739	0.119843	3	0.660471	0.092586	3	0.454145	0.159409	3	0.349405	0.060844	3	0.444626	0.101747	3	0.536007	0.115714	3	0.585501	0.088634	3	0.25	0.038356	3	0.465206	0.093886	3	1.20881	0.120769	3	1.68	0.26839	3
530	0.396572	0.047336	3	0.545523	0.116234	3	0.656051	0.088861	3	0.449733	0.15559	3	0.345012	0.064436	3	0.444626	0.101747	3	0.533751	0.112619	3	0.580972	0.084778	3	0.25	0.034996	3	0.462951	0.09512	3	1.20068	0.122384	3	1.66	0.262742	3
535	0.392142	0.049356	3	0.541144	0.119811	3	0.649424	0.088863	3	0.445308	0.157322	3	0.342741	0.060718	3	0.438035	0.101664	3	0.531566	0.116142	3	0.574254	0.084608	3	0.25	0.038437	3	0.458445	0.098959	3	1.19249	0.12484	3	1.65	0.262742	3
540	0.38762	0.045449	3	0.53675	0.116901	3	0.642797	0.088864	3	0.441017	0.153291	3	0.338348	0.064309	3	0.436074	0.098137	3	0.531566	0.116142	3	0.567536	0.084437	3	0.25	0.038635	3	0.456232	0.095187	3	1.18102	0.132159	3	1.64	0.264575	3
545	0.38762	0.045449	3	0.527939	0.113234	3	0.63617	0.088865	3	0.436631	0.15535	3	0.333876	0.06139	3	0.431702	0.097812	3	0.524934	0.116047	3	0.563007	0.080585	3	0.24	0.035275	3	0.45422	0.096409	3	1.17956	0.12235	3	1.63	0.264575	3
550	0.380906	0.045324	3	0.525761	0.11401	3	0.63175	0.08515	3	0.434404	0.15328	3	0.331605	0.057622	3	0.429479	0.098053	3	0.522679	0.113035	3	0.556289	0.080414	3	0.24	0.03871	3	0.447497	0.096479	3	1.16809	0.129665	3	1.62	0.258908	3
555	0.378667	0.043825	3	0.521344	0.113201	3	0.625123	0.085152	3	0.427791	0.153269	3	0.327213	0.061262	3	0.427263	0.094597	3	0.520494	0.116603	3	0.549571	0.080242	3	0.24	0.03537	3	0.447497	0.096479	3	1.16329	0.125565	3	1.61	0.258908	3
560	0.376386	0.041359	3	0.51695	0.110316	3	0.620697	0.087839	3	0.425564	0.151269	3	0.324942	0.057495	3	0.420667	0.094512	3	0.518239	0.113675	3	0.549571	0.080242	3	0.24	0.035344	3	0.443242	0.10078	3	1.15177	0.134073	3	1.6	0.257099	3
565	0.371951	0.043584	3	0.510355	0.110282	3	0.614076	0.081449	3	0.421177	0.153257	3	0.324942	0.057495	3	0.420667	0.094512	3	0.513862	0.116509	3	0.542853	0.080071	3	0.23	0.035451	3	0.441026	0.096981	3	1.14363	0.135671	3	1.59	0.257099	3
570	0.369672	0.041236	3	0.508139	0.106635	3	0.607449	0.081451	3	0.416765	0.149436	3	0.32047	0.054638	3	0.418451	0.091085	3	0.514226	0.116986	3	0.536136	0.079901	3	0.23	0.035414	3	0.438767	0.098487	3	1.1355	0.13727	3	1.58	0.257099	3
575	0.367429	0.039708	3	0.50376	0.110249	3	0.603041	0.082556	3	0.412337	0.15125	3	0.318278	0.057367	3	0.411855	0.090998	3	0.509781	0.11765	3	0.531606	0.076051	3	0.23	0.031974	3	0.436516	0.100845	3	1.13069	0.133209	3	1.57	0.257099	3
580	0.362958	0.041112	3	0.499366	0.107418	3	0.598621	0.078823	3	0.407925	0.147428	3	0.313806	0.054509	3	0.411855	0.090998	3	0.509781	0.11765	3	0.527214	0.078738	3	0.22	0.035533	3	0.432041	0.098553	3	1.12251	0.136377	3	1.56	0.253246	3
585	0.360715	0.039581	3	0.494972	0.10465	3	0.591994	0.078823	3	0.405724	0.15124	3	0.31367	0.054572	3	0.409639	0.087604	3	0.505337	0.118435	3	0.522685	0.074928	3	0.22	0.035484	3	0.429825	0.094739	3	1.11437	0.137961	3	1.55	0.257099	3
590	0.356193	0.035712	3	0.492771	0.107384	3	0.587574	0.0751	3	0.401312	0.147419	3	0.309201	0.051856	3	0.40526	0.090912	3	0.505337	0.118435	3	0.515967	0.074749	3	0.22	0.035616	3	0.425315	0.098619	3	1.10861	0.142442	3	1.54	0.251462	3
595	0.354001	0.039454	3	0.486161	0.100914	3	0.580947	0.075101	3	0.396884	0.14931	3	0.307009	0.054442	3	0.403044	0.087516	3	0.500893	0.119339	3	0.509249	0.074571	3	0.22	0.035616	3	0.425315	0.098619	3	1.10048	0.14402	3	1.53	0.251462	3
600	0.349479	0.035585	3	0.481782	0.104579	3	0.57654	0.076292	3	0.394699	0.147409	3	0.30254	0.051725	3	0.403044	0.087516	3	0.500893	0.119339	3	0.50472	0.07077	3	0.21	0.032127	3	0.420839	0.096429	3	1.08991	0.144573	3	1.52	0.251462	3
605	0.349479	0.035585	3	0.479566	0.100879	3	0.57212	0.072538	3	0.388085	0.1474	3	0.30254	0.051725	3	0.396448	0.087429	3	0.496442	0.115576	3	0.502531	0.074393	3	0.21	0.035698	3	0.418588	0.098684	3	1.08658	0.150113	3	1.51	0.251462	3
610	0.342765	0.035458	3	0.472971	0.100844	3	0.565493	0.072538	3	0.385858	0.145482	3	0.298071	0.049164	3	0.394232	0.08407	3	0.494257	0.119247	3	0.498002	0.07059	3	0.21	0.035698	3	0.414113	0.096495	3	1.07935	0.145221	3	1.5	0.247588	3
615	0.342765	0.035458	3	0.470793	0.101838	3	0.561073	0.068792	3	0.381446	0.141662	3	0.298071	0.049164	3	0.394232	0.08407	3	0.494257	0.119247	3	0.491284	0.07041	3	0.21	0.032204	3	0.414113	0.096495	3	1.07122	0.146781	3	1.49	0.247588	3
620	0.340522	0.034335	3	0.468577	0.098113	3	0.556647	0.071393	3	0.379245	0.145474	3	0.293609	0.047746	3	0.389793	0.080784	3	0.491998	0.116572	3	0.486755	0.066619	3	0.21	0.032204	3	0.409603	0.100389	3	1.06546	0.151415	3	1.48	0.247588	3
625	0.338243	0.0316	3	0.461982	0.098076	3	0.554446	0.068793	3	0.377018	0.143636	3	0.291411	0.049032	3	0.387636	0.083981	3	0.489813	0.120271	3	0.484566	0.070231	3	0.2	0.035781	3	0.407387	0.096562	3	1.05732	0.152968	3	1.47	0.247588	3
630	0.333809	0.034205	3	0.459804	0.099167	3	0.547819	0.068793	3	0.374833	0.141654	3	0.28914	0.045141	3	0.38542	0.080663	3	0.487554	0.117686	3	0.480037	0.066438	3	0.2	0.032281	3	0.405128	0.098316	3	1.05156	0.157629	3	1.46	0.238118	3
635	0.33153	0.031472	3	0.455387	0.09804	3	0.543399	0.065058	3	0.370405	0.143629	3	0.286942	0.04665	3	0.38542	0.080663	3	0.485368	0.121407	3	0.475508	0.062661	3	0.2	0.032281	3	0.402877	0.100456	3	1.04343	0.159178	3	1.46	0.241937	3
640	0.329287	0.030449	3	0.450993	0.09538	3	0.536772	0.065059	3	0.365993	0.139814	3	0.284477	0.042394	3	0.380981	0.077333	3	0.485368	0.121407	3	0.470994	0.063323	3	0.2	0.035864	3	0.398402	0.098383	3	1.03524	0.163195	3	1.44	0.236291	3
645	0.327008	0.02763	3	0.448777	0.091639	3	0.534571	0.062541	3	0.365993	0.139814	3	0.284477	0.042394	3	0.380981	0.077333	3	0.483109	0.118914	3	0.46879	0.062478	3	0.19	0.032359	3	0.398402	0.098383	3	1.03287	0.159992	3	1.43	0.236291	3
650	0.324765	0.026738	3	0.444398	0.095343	3	0.527944	0.06254	3	0.35938	0.139807	3	0.27782	0.042269	3	0.376608	0.077301	3	0.480924	0.122654	3	0.462072	0.062295	3	0.19	0.032359	3	0.393927	0.096422	3	1.03044	0.159364	3	1.43	0.240208	3
655	0.322573	0.030318	3	0.442182	0.091602	3	0.525725	0.061337	3	0.35938	0.139807	3	0.27782	0.042269	3	0.374392	0.074084	3	0.478732	0.121321	3	0.459747	0.059324	3	0.19	0.0361	3	0.391676	0.09845	3	1.01897	0.166258	3	1.42	0.238118	3
660	0.318051	0.026607	3	0.440004	0.092762	3	0.519098	0.061338	3	0.354967	0.135992	3	0.275553	0.038358	3	0.372169	0.073925	3	0.476473	0.118829	3	0.455354	0.062112	3	0.19	0.032947	3	0.38946	0.094615	3	1.01412	0.165183	3	1.42	0.232451	3
665	0.318051	0.026607	3	0.433409	0.092723	3	0.516897	0.05878	3	0.350539	0.138055	3	0.273355	0.04009	3	0.369953	0.070658	3	0.474288	0.122571	3	0.450825	0.058348	3	0.19	0.032579	3	0.387201	0.09649	3	1.00836	0.170031	3	1.4	0.236291	3
670	0.315772	0.023683	3	0.431193	0.088959	3	0.512477	0.05503	3	0.348354	0.135986	3	0.271088	0.036164	3	0.369953	0.070658	3	0.472029	0.120171	3	0.446087	0.054551	3	0.18	0.036161	3	0.387201	0.09649	3	1.00265	0.171985	3	1.4	0.232451	3
675	0.313717	0.023	3	0.429015	0.090227	3	0.508051	0.057631	3	0.346127	0.134247	3	0.271088	0.036164	3	0.365581	0.070834	3	0.472029	0.120171	3	0.443898	0.058099	3	0.18	0.033002	3	0.380474	0.096557	3	0.996889	0.176801	3	1.39	0.232451	3
680	0.311525	0.02653	3	0.424598	0.08892	3	0.50585	0.055031	3	0.346127	0.134247	3	0.26889	0.03818	3	0.365581	0.070834	3	0.472029	0.120171	3	0.439372	0.054364	3	0.18	0.032651	3	0.380474	0.096557	3	0.992087	0.173034	3	1.38	0.232451	3
685	0.306999	0.022868	3	0.420204	0.086401	3	0.499223	0.055031	3	0.339514	0.134242	3	0.266623	0.034266	3	0.363357	0.070566	3	0.467585	0.121619	3	0.434982	0.057365	3	0.18	0.032651	3	0.378402	0.098383	3	0.986327	0.177888	3	1.37	0.226789	3
690	0.306999	0.022868	3	0.420204	0.086401	3	0.494803	0.051293	3	0.339514	0.134242	3	0.264432	0.036039	3	0.361141	0.067358	3	0.467585	0.121619	3	0.432657	0.054177	3	0.17	0.033086	3	0.376186	0.094546	3	0.983901	0.177563	3	1.36	0.226789	3
695	0.306999	0.022868	3	0.413609	0.086361	3	0.492596	0.055031	3	0.337287	0.132594	3	0.259967	0.034142	3	0.361141	0.067358	3	0.467585	0.121619	3	0.428131	0.050467	3	0.17	0.032723	3	0.374144	0.097037	3	0.975766	0.179047	3	1.35	0.226789	3
700	0.302473	0.019307	3	0.413609	0.086361	3	0.488176	0.051294	3	0.335102	0.130435	3	0.259967	0.034142	3	0.358925	0.064219	3	0.463141	0.123171	3	0.423741	0.053521	3	0.17	0.032723	3	0.371893	0.098838	3	0.984565	0.187168	3	1.35	0.228692	3
705	0.302473	0.019307	3	0.409215	0.083938	3	0.485975	0.048798	3	0.330674	0.132591	3	0.2577	0.030232	3	0.356702	0.063924	3	0.463141	0.123171	3	0.421416	0.050277	3	0.17	0.033171	3	0.369674	0.094996	3	0.969099	0.18949	3	1.34	0.22301	3
710	0.295755	0.019175	3	0.404798	0.082541	3	0.479348	0.048797	3	0.330674	0.132591	3	0.255502	0.032597	3	0.35233	0.064123	3	0.463141	0.123171	3	0.419215	0.049911	3	0.17	0.033171	3	0.367411	0.097104	3	0.958537	0.190622	3	1.34	0.22301	3
715	0.295755	0.019175	3	0.40262	0.083897	3	0.477129	0.047572	3	0.326261	0.128794	3	0.255502	0.032597	3	0.352545	0.064164	3	0.460882	0.121041	3	0.414701	0.050087	3	0.17	0.032795	3	0.367411	0.097104	3	0.953099	0.190129	3	1.32	0.217332	3
720	0.295755	0.019175	3	0.400404	0.080095	3	0.474928	0.045028	3	0.32406	0.132588	3	0.253235	0.028753	3	0.352545	0.064164	3	0.460882	0.121041	3	0.410175	0.046406	3	0.16	0.029543	3	0.362941	0.095062	3	0.950677	0.190058	3	1.32	0.221133	3
725	0.291229	0.015786	3	0.398226	0.081577	3	0.468301	0.045028	3	0.321833	0.131036	3	0.251037	0.031453	3	0.350329	0.061116	3	0.456437	0.122786	3	0.410175	0.046406	3	0.16	0.033257	3	0.360678	0.09717	3	0.942546	0.191501	3	1.31	0.221133	3
730	0.291229	0.015786	3	0.393809	0.080054	3	0.466082	0.04387	3	0.319727	0.128655	3	0.24877	0.027738	3	0.350329	0.061116	3	0.456437	0.122786	3	0.40346	0.046213	3	0.16	0.032868	3	0.358459	0.093334	3	0.936791	0.196493	3	1.3	0.221133	3
735	0.288982	0.016538	3	0.391593	0.076256	3	0.463881	0.04127	3	0.3175	0.127117	3	0.24877	0.027738	3	0.348113	0.058162	3	0.456437	0.122786	3	0.401259	0.045947	3	0.16	0.029624	3	0.358459	0.093334	3	0.934369	0.196527	3	1.29	0.217332	3
740	0.286703	0.012707	3	0.389415	0.077716	3	0.457254	0.04127	3	0.3175	0.127117	3	0.24877	0.027738	3	0.345886	0.057559	3	0.458629	0.124693	3	0.398934	0.04257	3	0.16	0.029624	3	0.351726	0.093401	3	0.931035	0.201494	3	1.29	0.219317	3
745	0.284512	0.015658	3	0.387199	0.073899	3	0.457254	0.04127	3	0.3175	0.127117	3	0.242113	0.027624	3	0.345886	0.057559	3	0.454185	0.12662	3	0.394545	0.045746	3	0.15	0.033342	3	0.351726	0.093401	3	0.922858	0.206588	3	1.28	0.21166	3
750	0.282264	0.01642	3	0.38282	0.077674	3	0.452834	0.037528	3	0.310884	0.127121	3	0.242113	0.027624	3	0.341514	0.058061	3	0.454185	0.12662	3	0.392219	0.042374	3	0.15	0.033342	3	0.349463	0.09563	3	0.920436	0.206759	3	1.27	0.209841	3
755	0.279986	0.012585	3	0.380604	0.073857	3	0.450627	0.04127	3	0.310884	0.127121	3	0.239846	0.023979	3	0.341514	0.058061	3	0.454185	0.12662	3	0.387693	0.038782	3	0.15	0.029705	3	0.347244	0.091805	3	0.91806	0.203105	3	1.27	0.215484	3
760	0.279986	0.012585	3	0.378426	0.075454	3	0.446207	0.037528	3	0.310884	0.127121	3	0.239846	0.023979	3	0.341514	0.058061	3	0.451926	0.124857	3	0.387693	0.038782	3	0.15	0.029705	3	0.347244	0.091805	3	0.912305	0.208158	3	1.26	0.21166	3
765	0.277739	0.014063	3	0.37621	0.071624	3	0.441799	0.038865	3	0.308657	0.125685	3	0.237649	0.027134	3	0.339297	0.055214	3	0.451926	0.124857	3	0.380978	0.038582	3	0.15	0.033428	3	0.342729	0.095697	3	0.904127	0.213475	3	1.25	0.21166	3
770	0.277739	0.014063	3	0.37621	0.071624	3	0.43958	0.037529	3	0.306472	0.123341	3	0.235382	0.023749	3	0.339297	0.055214	3	0.451926	0.124857	3	0.380978	0.038582	3	0.15	0.033428	3	0.34051	0.091873	3	0.904127	0.213475	3	1.25	0.21166	3
775	0.27546	0.010116	3	0.369615	0.07158	3	0.437379	0.035073	3	0.302041	0.125691	3	0.235382	0.023749	3	0.334854	0.051543	3	0.449741	0.128633	3	0.37661	0.03482	3	0.14	0.029786	3	0.34051	0.091873	3	0.898372	0.218558	3	1.24	0.21166	3
780	0.273213	0.012516	3	0.369615	0.07158	3	0.43516	0.033807	3	0.302041	0.125691	3	0.235382	0.023749	3	0.334854	0.051543	3	0.447482	0.126961	3	0.37661	0.03482	3	0.14	0.029786	3	0.336028	0.090416	3	0.890241	0.219936	3	1.23	0.21	3
785	0.273213	0.012516	3	0.365221	0.069481	3	0.430753	0.035071	3	0.299813	0.124359	3	0.230917	0.024145	3	0.334854	0.051543	3	0.447482	0.126961	3	0.374285	0.031383	3	0.14	0.033515	3	0.336028	0.090416	3	0.891152	0.215585	3	1.23	0.21362	3
790	0.266495	0.01244	3	0.365221	0.069481	3	0.426333	0.031287	3	0.297628	0.121928	3	0.230917	0.024145	3	0.332638	0.048767	3	0.447482	0.126961	3	0.369892	0.03462	3	0.14	0.030698	3	0.333765	0.092888	3	0.885396	0.220697	3	1.22	0.202237	3
795	0.266495	0.01244	3	0.360804	0.067707	3	0.426333	0.031287	3	0.297628	0.121928	3	0.23077	0.023957	3	0.332638	0.048767	3	0.447414	0.127716	3	0.367567	0.031189	3	0.14	0.029974	3	0.329295	0.090484	3	0.885396	0.220697	3	1.21	0.207926	3
800	0.266495	0.01244	3	0.358626	0.069436	3	0.419706	0.031286	3	0.295401	0.120618	3	0.228507	0.021228	3	0.332638	0.048767	3	0.447414	0.127716	3	0.365366	0.031191	3	0.14	0.029974	3	0.329295	0.090484	3	0.879641	0.225812	3	1.21	0.204287	3
805	0.266495	0.01244	3	0.35641	0.065599	3	0.419706	0.031286	3	0.293197	0.124367	3	0.228507	0.021228	3	0.330422	0.046144	3	0.447414	0.127716	3	0.363041	0.027644	3	0.13	0.033702	3	0.329295	0.090484	3	0.873885	0.230929	3	1.2	0.202237	3
810	0.261969	0.012056	3	0.35641	0.065599	3	0.415286	0.027516	3	0.291012	0.121934	3	0.226309	0.024981	3	0.330422	0.046144	3	0.445229	0.13146	3	0.36084	0.027893	3	0.13	0.033702	3	0.324813	0.089173	3	0.871463	0.231454	3	1.2	0.204287	3
815	0.261969	0.012056	3	0.352016	0.063648	3	0.415286	0.027516	3	0.288785	0.120626	3	0.224046	0.022728	3	0.330422	0.046144	3	0.445229	0.13146	3	0.358648	0.030985	3	0.13	0.030786	3	0.324813	0.089173	3	0.86813	0.236048	3	1.19	0.196554	3
820	0.259722	0.015654	3	0.352016	0.063648	3	0.408659	0.027515	3	0.288785	0.120626	3	0.224046	0.022728	3	0.326039	0.048662	3	0.44297	0.13006	3	0.356323	0.027444	3	0.13	0.030049	3	0.32255	0.091766	3	0.863285	0.237194	3	1.18	0.198578	3
825	0.259722	0.015654	3	0.347599	0.061716	3	0.408659	0.027515	3	0.286558	0.119428	3	0.224046	0.022728	3	0.323823	0.046037	3	0.44326	0.130234	3	0.354122	0.027681	3	0.13	0.033781	3	0.320331	0.088015	3	0.863285	0.237194	3	1.18	0.204287	3
830	0.257443	0.01291	3	0.345421	0.063601	3	0.406458	0.025222	3	0.284373	0.11689	3	0.219585	0.024746	3	0.323823	0.046037	3	0.44326	0.130234	3	0.351797	0.02401	3	0.13	0.033781	3	0.320331	0.088015	3	0.855155	0.238501	3	1.17	0.198578	3
835	0.257443	0.01291	3	0.343204	0.059764	3	0.404239	0.023763	3	0.282169	0.120634	3	0.219585	0.024746	3	0.323823	0.046037	3	0.44326	0.130234	3	0.349596	0.024561	3	0.12	0.030874	3	0.318248	0.089145	3	0.85031	0.239903	3	1.16	0.198578	3
840	0.255196	0.016772	3	0.343204	0.059764	3	0.399831	0.025219	3	0.282169	0.120634	3	0.219585	0.024746	3	0.321606	0.043592	3	0.443189	0.131457	3	0.347271	0.020749	3	0.12	0.030874	3	0.313765	0.087998	3	0.846977	0.244315	3	1.16	0.198578	3
845	0.255336	0.016531	3	0.341026	0.061821	3	0.397612	0.023764	3	0.279942	0.119438	3	0.219585	0.024746	3	0.321606	0.043592	3	0.443189	0.131457	3	0.345079	0.023804	3	0.12	0.030124	3	0.313765	0.087998	3	0.841221	0.249464	3	1.15	0.198578	3
850	0.253057	0.014548	3	0.33881	0.057996	3	0.395411	0.021402	3	0.279942	0.119438	3	0.217322	0.023482	3	0.321606	0.043592	3	0.441004	0.135155	3	0.342878	0.024344	3	0.12	0.030124	3	0.314013	0.088415	3	0.844555	0.245058	3	1.15	0.192873	3
855	0.253057	0.014548	3	0.33661	0.059717	3	0.395411	0.021402	3	0.279942	0.119438	3	0.215039	0.02731	3	0.31939	0.041359	3	0.441004	0.135155	3	0.340553	0.020536	3	0.12	0.033862	3	0.309527	0.087416	3	0.838799	0.250215	3	1.15	0.195021	3
860	0.248614	0.016545	3	0.332215	0.057947	3	0.390991	0.01759	3	0.275529	0.115729	3	0.215039	0.02731	3	0.31939	0.041359	3	0.438741	0.134006	3	0.338352	0.021481	3	0.12	0.030962	3	0.309527	0.087416	3	0.836377	0.251033	3	1.14	0.192873	3
865	0.248614	0.016545	3	0.332215	0.057947	3	0.390991	0.01759	3	0.275529	0.115729	3	0.212776	0.026459	3	0.31939	0.041359	3	0.438741	0.134006	3	0.336027	0.017539	3	0.12	0.030962	3	0.309527	0.087416	3	0.833044	0.255371	3	1.14	0.195021	3
870	0.246335	0.01459	3	0.329999	0.054123	3	0.388784	0.021399	3	0.275529	0.115729	3	0.212776	0.026459	3	0.31939	0.041359	3	0.438741	0.134006	3	0.336027	0.017539	3	0.12	0.0302	3	0.307272	0.088479	3	0.827288	0.260529	3	1.13	0.192873	3
875	0.246335	0.01459	3	0.329999	0.054123	3	0.384364	0.017588	3	0.271098	0.118367	3	0.212776	0.026459	3	0.317174	0.039374	3	0.440932	0.136659	3	0.329309	0.017319	3	0.11	0.033942	3	0.302786	0.087479	3	0.824866	0.261356	3	1.12	0.189297	3
880	0.244084	0.018467	3	0.327821	0.056379	3	0.384364	0.017588	3	0.271098	0.118367	3	0.210581	0.030027	3	0.317174	0.039374	3	0.440932	0.136659	3	0.329309	0.017319	3	0.11	0.03105	3	0.302786	0.087479	3	0.822444	0.262249	3	1.12	0.192873	3
885	0.244084	0.018467	3	0.325605	0.052583	3	0.379944	0.013786	3	0.271098	0.118367	3	0.208318	0.029525	3	0.317174	0.039374	3	0.440932	0.136659	3	0.329309	0.017319	3	0.11	0.03105	3	0.302786	0.087479	3	0.81911	0.266519	3	1.11	0.189297	3
890	0.244084	0.018467	3	0.323404	0.054074	3	0.377737	0.017585	3	0.266686	0.11469	3	0.208318	0.029525	3	0.317174	0.039374	3	0.438669	0.135691	3	0.324783	0.014754	3	0.11	0.03105	3	0.302786	0.087479	3	0.822397	0.267154	3	1.11	0.189297	3
895	0.241805	0.017203	3	0.31901	0.052532	3	0.375536	0.015675	3	0.266686	0.11469	3	0.208318	0.029525	3	0.314958	0.037677	3	0.440861	0.138469	3	0.324783	0.014754	3	0.11	0.030277	3	0.2983	0.086642	3	0.816641	0.272322	3	1.1	0.189297	3
900	0.239554	0.020955	3	0.31901	0.052532	3	0.373317	0.013784	3	0.266686	0.11469	3	0.208318	0.029525	3	0.314958	0.037677	3	0.440861	0.138469	3	0.324783	0.014754	3	0.11	0.034023	3	0.2983	0.086642	3	0.813308	0.276513	3	1.1	0.189297	3
905	0.239554	0.020955	3	0.31901	0.052532	3	0.373317	0.013784	3	0.266686	0.11469	3	0.206055	0.029538	3	0.314958	0.037677	3	0.440861	0.138469	3	0.320257	0.012892	3	0.11	0.034023	3	0.2983	0.086642	3	0.810886	0.27749	3	1.09	0.180093	3
910	0.239554	0.020955	3	0.316794	0.048743	3	0.371116	0.01187	3	0.264459	0.113762	3	0.206055	0.029538	3	0.314958	0.037677	3	0.440861	0.138469	3	0.318065	0.01453	3	0.1	0.031212	3	0.296037	0.08959	3	0.80513	0.282658	3	1.09	0.183576	3
915	0.239554	0.020955	3	0.314616	0.051227	3	0.36669	0.013782	3	0.264459	0.113762	3	0.20386	0.032759	3	0.314958	0.037677	3	0.438598	0.13768	3	0.31574	0.010508	3	0.1	0.031212	3	0.293814	0.085972	3	0.802708	0.283696	3	1.08	0.180093	3
920	0.235024	0.023833	3	0.314616	0.051227	3	0.364489	0.011861	3	0.264459	0.113762	3	0.20386	0.032759	3	0.312742	0.036308	3	0.438605	0.144133	3	0.31574	0.010508	3	0.1	0.031212	3	0.293814	0.085972	3	0.802708	0.283696	3	1.08	0.180093	3
925	0.235024	0.023833	3	0.310199	0.048692	3	0.364489	0.011861	3	0.264459	0.113762	3	0.201597	0.033012	3	0.312742	0.036308	3	0.438605	0.144133	3	0.313539	0.012677	3	0.1	0.031212	3	0.291559	0.086704	3	0.800286	0.284792	3	1.07	0.180093	3
930	0.235024	0.023833	3	0.310199	0.048692	3	0.360069	0.008075	3	0.257843	0.113777	3	0.201597	0.033012	3	0.312742	0.036308	3	0.438605	0.144133	3	0.311214	0.00878	3	0.1	0.034169	3	0.287072	0.086034	3	0.796953	0.288865	3	1.07	0.180093	3
935	0.235024	0.023833	3	0.305805	0.047439	3	0.360069	0.008075	3	0.257843	0.113777	3	0.201597	0.033012	3	0.312742	0.036308	3	0.438605	0.144133	3	0.311214	0.00878	3	0.1	0.031294	3	0.287072	0.086034	3	0.792108	0.291112	3	1.06	0.180093	3
940	0.235024	0.023833	3	0.305805	0.047439	3	0.360069	0.008075	3	0.257843	0.113777	3	0.201597	0.033012	3	0.312742	0.036308	3	0.438605	0.144133	3	0.309013	0.011878	3	0.1	0.031294	3	0.287072	0.086034	3	0.789686	0.292319	3	1.06	0.180093	3
945	0.232773	0.027506	3	0.305805	0.047439	3	0.353442	0.008065	3	0.257843	0.113777	3	0.19714	0.036564	3	0.312742	0.036308	3	0.438533	0.14646	3	0.306688	0.008634	3	0.1	0.031294	3	0.287072	0.086034	3	0.789686	0.292319	3	1.06	0.17673	3
950	0.230494	0.026975	3	0.303589	0.043721	3	0.353442	0.008065	3	0.257843	0.113777	3	0.19714	0.036564	3	0.310526	0.035305	3	0.438533	0.14646	3	0.306688	0.008634	3	0.1	0.031294	3	0.282586	0.085536	3	0.786306	0.301494	3	1.06	0.17673	3
955	0.228302	0.023905	3	0.303589	0.043721	3	0.353442	0.008065	3	0.255616	0.112975	3	0.199331	0.040144	3	0.310526	0.035305	3	0.438533	0.14646	3	0.306688	0.008634	3	0.1	0.031294	3	0.282586	0.085536	3	0.782972	0.305442	3	1.05	0.180093	3
960	0.228302	0.023905	3	0.301411	0.046465	3	0.351241	0.007687	3	0.255616	0.112975	3	0.199331	0.040144	3	0.310526	0.035305	3	0.438533	0.14646	3	0.302162	0.010139	3	0.09	0.034243	3	0.282705	0.085371	3	0.783884	0.302765	3	1.05	0.17673	3
965	0.228302	0.023905	3	0.299195	0.042837	3	0.349022	0.004349	3	0.255616	0.112975	3	0.197068	0.041105	3	0.308299	0.032549	3	0.438533	0.14646	3	0.302162	0.010139	3	0.09	0.031375	3	0.282705	0.085371	3	0.78055	0.306657	3	1.04	0.170978	3
970	0.228302	0.023905	3	0.299195	0.042837	3	0.349022	0.004349	3	0.255616	0.112975	3	0.197068	0.041105	3	0.308299	0.032549	3	0.440725	0.149476	3	0.302162	0.010139	3	0.09	0.031375	3	0.282705	0.085371	3	0.778128	0.307924	3	1.04	0.17673	3
975	0.223772	0.027058	3	0.296994	0.043668	3	0.346821	0.005232	3	0.253389	0.112299	3	0.197068	0.041105	3	0.30831	0.0347	3	0.438462	0.149051	3	0.299837	0.009263	3	0.09	0.031375	3	0.278215	0.085047	3	0.775706	0.309243	3	1.03	0.170978	3
980	0.223772	0.027058	3	0.2926	0.042782	3	0.344614	0.007666	3	0.251203	0.109389	3	0.196961	0.041159	3	0.30831	0.0347	3	0.438462	0.149051	3	0.295444	0.010063	3	0.09	0.031375	3	0.278215	0.085047	3	0.778081	0.313279	3	1.03	0.174356	3
985	0.223772	0.027058	3	0.2926	0.042782	3	0.342395	0.004335	3	0.251203	0.109389	3	0.194766	0.043835	3	0.30831	0.0347	3	0.438462	0.149051	3	0.295444	0.010063	3	0.09	0.031375	3	0.278215	0.085047	3	0.772326	0.318434	3	1.02	0.170978	3
990	0.223772	0.027058	3	0.2926	0.042782	3	0.340194	0.005205	3	0.249	0.112992	3	0.192507	0.044907	3	0.30831	0.0347	3	0.440654	0.152159	3	0.293119	0.009277	3	0.09	0.035261	3	0.278215	0.085047	3	0.772326	0.318434	3	1.02	0.174356	3
995	0.223772	0.027058	3	0.2926	0.042782	3	0.340194	0.005205	3	0.249	0.112992	3	0.192507	0.044907	3	0.30831	0.0347	3	0.440654	0.152159	3	0.293119	0.009277	3	0.09	0.034317	3	0.273737	0.081906	3	0.769509	0.320037	3	1.02	0.17673	3
1000	0.221521	0.030593	3	0.290384	0.039194	3	0.340194	0.005205	3	0.246772	0.112318	3	0.192507	0.044907	3	0.30831	0.0347	3	0.440654	0.152159	3	0.293119	0.009277	3	0.08	0.031457	3	0.27147	0.085114	3	0.763758	0.325184	3	1.01	0.170978	3
1005	0.221521	0.030593	3	0.288206	0.042223	3	0.335774	0.004972	3	0.246772	0.112318	3	0.192507	0.044907	3	0.306094	0.034514	3	0.438391	0.151892	3	0.290918	0.012703	3	0.08	0.031457	3	0.27147	0.085114	3	0.763758	0.325184	3	1.01	0.170978	3
1010	0.219242	0.03039	3	0.288206	0.042223	3	0.335774	0.004972	3	0.246772	0.112318	3	0.192507	0.044907	3	0.306094	0.034514	3	0.440583	0.155084	3	0.288593	0.012776	3	0.08	0.031457	3	0.27147	0.085114	3	0.763716	0.330662	3	1.01	0.165227	3
1015	0.219242	0.03039	3	0.28599	0.038776	3	0.335774	0.004972	3	0.246772	0.112318	3	0.190248	0.046287	3	0.306298	0.034821	3	0.440583	0.155084	3	0.288593	0.012776	3	0.08	0.031457	3	0.269247	0.081657	3	0.763716	0.330662	3	1	0.170978	3
1020	0.219242	0.03039	3	0.28599	0.038776	3	0.333573	0.008746	3	0.246772	0.112318	3	0.190248	0.046287	3	0.306298	0.034821	3	0.440583	0.155084	3	0.288593	0.012776	3	0.08	0.031457	3	0.269247	0.081657	3	0.757964	0.335803	3	1	0.165227	3
1025	0.219242	0.03039	3	0.28599	0.038776	3	0.331354	0.007187	3	0.246772	0.112318	3	0.190248	0.046287	3	0.306298	0.034821	3	0.442775	0.158302	3	0.288593	0.012776	3	0.08	0.035345	3	0.26698	0.084967	3	0.757964	0.335803	3	1	0.16773	3
1030	0.216991	0.033799	3	0.283774	0.035411	3	0.329147	0.004948	3	0.244545	0.111774	3	0.188053	0.048673	3	0.306298	0.034821	3	0.442775	0.158302	3	0.284067	0.016468	3	0.08	0.035345	3	0.26698	0.084967	3	0.752213	0.340944	3	0.99	0.165227	3
1035	0.216991	0.033799	3	0.281596	0.03873	3	0.326946	0.008723	3	0.244545	0.111774	3	0.188053	0.048673	3	0.306298	0.034821	3	0.442775	0.158302	3	0.284067	0.016468	3	0.08	0.03154	3	0.264757	0.081592	3	0.755504	0.342862	3	0.99	0.165227	3
1040	0.214712	0.03385	3	0.281596	0.03873	3	0.326946	0.008723	3	0.244701	0.111808	3	0.188053	0.048673	3	0.304082	0.035077	3	0.442775	0.158302	3	0.284067	0.016468	3	0.08	0.03154	3	0.264757	0.081592	3	0.755504	0.342862	3	0.99	0.16773	3
1045	0.214712	0.03385	3	0.281596	0.03873	3	0.326946	0.008723	3	0.244701	0.111808	3	0.185794	0.050106	3	0.304082	0.035077	3	0.442703	0.161528	3	0.284067	0.016468	3	0.08	0.031584	3	0.262534	0.078262	3	0.749753	0.34799	3	0.98	0.161967	3
1050	0.214712	0.03385	3	0.27938	0.035571	3	0.324727	0.007173	3	0.244701	0.111808	3	0.185794	0.050106	3	0.304082	0.035077	3	0.442703	0.161528	3	0.281741	0.017961	3	0.08	0.031584	3	0.260267	0.081713	3	0.749753	0.34799	3	0.98	0.165227	3
1055	0.214712	0.03385	3	0.277179	0.035354	3	0.322526	0.010839	3	0.244701	0.111808	3	0.187986	0.05388	3	0.304082	0.035077	3	0.442703	0.161528	3	0.27954	0.020248	3	0.08	0.031584	3	0.260267	0.081713	3	0.749711	0.353628	3	0.97	0.161967	3
1060	0.214712	0.03385	3	0.277179	0.035354	3	0.322526	0.010839	3	0.24247	0.111385	3	0.187986	0.05388	3	0.304082	0.035077	3	0.442703	0.161528	3	0.27954	0.020248	3	0.07	0.035467	3	0.260267	0.081713	3	0.746377	0.357188	3	0.97	0.161967	3
1065	0.212461	0.037143	3	0.272785	0.035514	3	0.322526	0.010839	3	0.240285	0.108318	3	0.187986	0.05388	3	0.304082	0.035077	3	0.444895	0.164841	3	0.27954	0.020248	3	0.07	0.035467	3	0.260267	0.081713	3	0.743959	0.358748	3	0.97	0.161967	3
1070	0.212461	0.037143	3	0.272785	0.035514	3	0.322526	0.010839	3	0.240285	0.108318	3	0.185727	0.055588	3	0.304082	0.035077	3	0.44708	0.161611	3	0.277215	0.021874	3	0.07	0.035467	3	0.260267	0.081713	3	0.743959	0.358748	3	0.97	0.156205	3
1075	0.212338	0.037147	3	0.272785	0.035514	3	0.318106	0.013718	3	0.240285	0.108318	3	0.185727	0.055588	3	0.306313	0.038663	3	0.44708	0.161611	3	0.277215	0.021874	3	0.07	0.032938	3	0.260267	0.081713	3	0.743917	0.364432	3	0.97	0.15885	3
1080	0.210063	0.037425	3	0.272785	0.035514	3	0.315899	0.010822	3	0.240285	0.108318	3	0.185842	0.055788	3	0.306313	0.038663	3	0.44708	0.161611	3	0.277215	0.021874	3	0.07	0.031659	3	0.258	0.085205	3	0.743917	0.364432	3	0.96	0.156205	3
1085	0.210063	0.037425	3	0.270569	0.032501	3	0.315899	0.010822	3	0.240285	0.108318	3	0.183648	0.057907	3	0.306313	0.038663	3	0.449272	0.164966	3	0.275014	0.024074	3	0.07	0.031659	3	0.255777	0.082018	3	0.738166	0.369545	3	0.96	0.156205	3
1090	0.210063	0.037425	3	0.270569	0.032501	3	0.315899	0.010822	3	0.240343	0.108226	3	0.183648	0.057907	3	0.304097	0.03946	3	0.447009	0.165177	3	0.275014	0.024074	3	0.07	0.031659	3	0.255777	0.082018	3	0.738166	0.369545	3	0.96	0.15885	3
1095	0.207812	0.040604	3	0.270569	0.032501	3	0.313698	0.014562	3	0.235905	0.111321	3	0.183648	0.057907	3	0.306328	0.0432	3	0.447009	0.165177	3	0.272689	0.02579	3	0.07	0.035544	3	0.255777	0.082018	3	0.738123	0.375273	3	0.95	0.15308	3
1100	0.207812	0.040604	3	0.268391	0.036076	3	0.313698	0.014562	3	0.235905	0.111321	3	0.183648	0.057907	3	0.308559	0.046959	3	0.449201	0.16859	3	0.272689	0.02579	3	0.07	0.035544	3	0.255777	0.082018	3	0.738123	0.375273	3	0.95	0.155885	3
1105	0.207812	0.040604	3	0.266175	0.033341	3	0.311479	0.013706	3	0.235905	0.111321	3	0.181389	0.059639	3	0.304097	0.03946	3	0.449201	0.16859	3	0.272689	0.02579	3	0.07	0.035544	3	0.255777	0.082018	3	0.732372	0.380379	3	0.95	0.15885	3
1110	0.207812	0.040604	3	0.266175	0.033341	3	0.311479	0.013706	3	0.235905	0.111321	3	0.183583	0.063438	3	0.304097	0.03946	3	0.449201	0.16859	3	0.272689	0.02579	3	0.07	0.035544	3	0.25351	0.08559	3	0.738081	0.38105	3	0.95	0.15885	3
1115	0.207812	0.040604	3	0.266175	0.033341	3	0.309278	0.017239	3	0.235905	0.111321	3	0.183583	0.063438	3	0.304097	0.03946	3	0.451393	0.17202	3	0.270364	0.027985	3	0.07	0.035544	3	0.25351	0.08559	3	0.735663	0.382779	3	0.94	0.15308	3
1120	0.207812	0.040604	3	0.266175	0.033341	3	0.309278	0.017239	3	0.235905	0.111321	3	0.183583	0.063438	3	0.304097	0.03946	3	0.451393	0.17202	3	0.270364	0.027985	3	0.07	0.035544	3	0.25351	0.08559	3	0.735663	0.382779	3	0.94	0.155885	3
1125	0.207812	0.040604	3	0.263959	0.030842	3	0.309278	0.017239	3	0.235905	0.111321	3	0.183583	0.063438	3	0.306328	0.0432	3	0.451393	0.17202	3	0.270364	0.027985	3	0.07	0.033023	3	0.25371	0.08587	3	0.735663	0.382779	3	0.94	0.150111	3
1130	0.205537	0.041051	3	0.263959	0.030842	3	0.309278	0.017239	3	0.233673	0.111035	3	0.183583	0.063438	3	0.304097	0.03946	3	0.451393	0.17202	3	0.268163	0.029708	3	0.07	0.033023	3	0.25371	0.08587	3	0.732287	0.391962	3	0.94	0.150111	3
1135	0.205537	0.041051	3	0.249735	0.039001	3	0.309278	0.017239	3	0.233673	0.111035	3	0.183583	0.063438	3	0.306328	0.0432	3	0.453584	0.175464	3	0.268163	0.029708	3	0.06	0.031734	3	0.251482	0.082775	3	0.728954	0.395336	3	0.94	0.150111	3
1140	0.205537	0.041051	3	0.249735	0.039001	3	0.304858	0.020289	3	0.233673	0.111035	3	0.183583	0.063438	3	0.304097	0.03946	3	0.453584	0.175464	3	0.268163	0.029708	3	0.06	0.035622	3	0.251482	0.082775	3	0.726536	0.397051	3	0.93	0.150111	3
1145	0.203286	0.044139	3	0.249735	0.039001	3	0.304858	0.020289	3	0.233673	0.111035	3	0.17913	0.06729	3	0.306328	0.0432	3	0.451321	0.175877	3	0.265838	0.031901	3	0.06	0.035622	3	0.251482	0.082775	3	0.728911	0.401146	3	0.93	0.150111	3
1150	0.203286	0.044139	3	0.249735	0.039001	3	0.304858	0.020289	3	0.233673	0.111035	3	0.17913	0.06729	3	0.304112	0.044415	3	0.453513	0.179369	3	0.265838	0.031901	3	0.06	0.035622	3	0.244761	0.080513	3	0.726493	0.402901	3	0.93	0.150111	3
1155	0.203286	0.044139	3	0.249735	0.039001	3	0.304858	0.020289	3	0.233673	0.111035	3	0.17913	0.06729	3	0.304112	0.044415	3	0.455698	0.176368	3	0.265838	0.031901	3	0.06	0.035622	3	0.240307	0.074942	3	0.726493	0.402901	3	0.92	0.144338	3
1160	0.203286	0.044139	3	0.249735	0.039001	3	0.304858	0.020289	3	0.233673	0.111035	3	0.17913	0.06729	3	0.304112	0.044415	3	0.455698	0.176368	3	0.265838	0.031901	3	0.06	0.035622	3	0.23808	0.072305	3	0.726451	0.408794	3	0.92	0.144338	3
1165	0.203286	0.044139	3	0.249735	0.039001	3	0.300451	0.020856	3	0.233673	0.111035	3	0.179066	0.067348	3	0.304112	0.044415	3	0.45789	0.179891	3	0.265838	0.031901	3	0.06	0.035622	3	0.23808	0.072305	3	0.726451	0.408794	3	0.92	0.147309	3
1170	0.203286	0.044139	3	0.249735	0.039001	3	0.300451	0.020856	3	0.233673	0.111035	3	0.179066	0.067348	3	0.304112	0.044415	3	0.45789	0.179891	3	0.265838	0.031901	3	0.06	0.033108	3	0.23808	0.072305	3	0.724033	0.410623	3	0.92	0.147309	3
1175	0.205478	0.047634	3	0.249735	0.039001	3	0.298231	0.020279	3	0.233673	0.111035	3	0.181177	0.071217	3	0.304112	0.044415	3	0.45789	0.179891	3	0.263513	0.034427	3	0.06	0.033108	3	0.23808	0.072305	3	0.726408	0.414728	3	0.91	0.144338	3
1180	0.203203	0.048333	3	0.246468	0.043622	3	0.298231	0.020279	3	0.233673	0.111035	3	0.178922	0.073155	3	0.304112	0.044415	3	0.460082	0.183424	3	0.263513	0.034427	3	0.06	0.033108	3	0.235813	0.07615	3	0.723075	0.417968	3	0.91	0.147309	3
1185	0.203203	0.048333	3	0.246468	0.043622	3	0.298231	0.020279	3	0.231442	0.110882	3	0.178922	0.073155	3	0.304112	0.044415	3	0.460082	0.183424	3	0.263513	0.034427	3	0.06	0.037069	3	0.233586	0.073655	3	0.720657	0.41979	3	0.91	0.147309	3
1190	0.200952	0.051274	3	0.246468	0.043622	3	0.298231	0.020279	3	0.231442	0.110882	3	0.178922	0.073155	3	0.304112	0.044415	3	0.460082	0.183424	3	0.261312	0.035819	3	0.05	0.0357	3	0.231359	0.071282	3	0.726366	0.420701	3	0.91	0.147309	3
1195	0.200952	0.051274	3	0.246468	0.043622	3	0.296031	0.023746	3	0.231442	0.110882	3	0.178922	0.073155	3	0.306343	0.048234	3	0.462274	0.186969	3	0.261312	0.035819	3	0.05	0.0357	3	0.231359	0.071282	3	0.723948	0.422603	3	0.91	0.141539	3
1200	0.200952	0.051274	3	0.246468	0.043622	3	0.296031	0.023746	3	0.231442	0.110882	3	0.178922	0.073155	3	0.306343	0.048234	3	0.462274	0.186969	3	0.261312	0.035819	3	0.05	0.035715	3	0.231359	0.071282	3	0.720615	0.425753	3	0.91	0.141539	3
